# Supplementary material for: Genome-Wide Association Studies of Root-Related Traits in Brassica napus L. under Low-Potassium Conditions
Source: Plants (Basel). 2022 Jul 12;11(14):1826. doi: 10.3390/plants11141826 (PMC9318150; doi:10.3390/plants11141826)
Supplement: Supplementary file 1 [file plants-11-01826-s001.zip]

Archive with 2 entries (2 files):
- plants-1769147-supplementary.pdf
- plants-1769147-supplementary.xlsx
