# Supplementary material for: Genome-Wide Association Studies of Root-Related Traits in Brassica napus L. under Low-Potassium Conditions
Source: Plants (Basel). 2022 Jul 12;11(14):1826. doi: 10.3390/plants11141826 (PMC9318150; doi:10.3390/plants11141826)
Supplement: Supplementary file 1 [file plants-11-01826-s001.zip › plants-1769147-supplementary.xlsx]

## Sheet: Table S1
Table S1: ANOVA of root-related traits of B. napus for the three combined replications (R1, R2, and R3).
Trait	Source	DF	SS	MS	F value	P-value
PRL-LK (cm)	Genotype	314	20822.7	66.3	4.486	<.0001
	Environment	2	3876	1938	131.1	<.0001
	EnvironmentxGenotype	619	24153	39	2.64	<.0001
	Error	1859	27480.9	14.8
RFW-LK (cm)	Genotype	314	17	0.054	9.942	<.0001
	Environment	2	3.44	1.72	316	<.0001
	EnvironmentxGenotype	619	19.8	0.032	5.89	<.0001
	Error	1859	10.1	0.005
SFW-LK(g)	Genotype	314	538.4	1.715	10.4	<.0001
	Environment	2	208.07	104	630.4	<.0001
	EnvironmentxGenotype	619	630	1.018	6.17	<.0001
	Error	1858	306.5	0.165
TRL-LK (cm)	Genotype	314	36264252	115491	6.871	<.0001
	Environment	2	22853638	11426819	679.8	<.0001
	EnvironmentxGenotype	618	53918128	87246.2	5.19	<.0001
	Error	1853	31148064	16809.5
TSA-LK (cm2)	Genotype	314	200008	637	6.311	<.0001
	Environment	2	154110	77055	763.5	<.0001
	EnvironmentxGenotype	618	299042	483.9	4.794	<.0001
	Error	1853	187017	100.9
TRV-LK (cm3)	Genotype	314	9.354	0.03	4.642	<.0001
	Environment	2	6.265	3.133	488.2	<.0001
	EnvironmentxGenotype	618	14.809	0.024	3.734	<.0001
	Error	1853	11.891	0.006
TRN-LK (N)	Genotype	314	266933088	850105	8.908	<.0001
	Environment	2	4.98954e+06	2.49477e+06	26.1	<.0001
	EnvironmentxGenotype	618	428590784	693513	7.267	<.0001
	Error	1853	176832144	95430.2
TFW-LK	Genotype	314	665	2.118	10.2	<.0001
	Environment	2	223.3	111.648	538.1	<.0001
	EnvironmentxGenotype	617	779.1	1.263	6.086	<.0001
	Error	1847	383.2	0.208
RSR-LK	Genotype	314	3.05	0.01	8.632	<.0001
	Environment	2	1.389	0.694	616.9	<.0001
	EnvironmentxGenotype	617	3.235	0.005	4.659	<.0001
	Error	1846	2.078	0.001

## Sheet: Table S2
Table S2: Summary of Significant SNPs associated with root-related traits in B. napus detected by six models under low potassium condition
Trait	Model	Marker	Chr	Marker position (bp)	P-value	R2 (%)	LOD score	QTN effect	MAF	Allele
PRL	ISIS EM-BLASSO	Bn-A01-p2340048	A01	1819172	4.9747	2.3544	4.2128	0.5109	0.2365	AA
	pLARmEB	seq-new-rs49058	A02	1601300	7.5298	8.6199	6.675	1.2949	0.119	AA
	pKWmEB	seq-new-rs49058	A02	1601300	5.5822	13.637	4.7945	1.0857	0.1198	AA
	mrMLM	seq-new-rs49058	A02	1601300	5.4521	13.637	4.6697	1.4232	0.1198	AA
	ISIS EM-BLASSO	seq-new-rs49058	A02	1601300	5.3612	8.7179	4.5826	1.0693	0.119	AA
	FASTmrMLM	seq-new-rs49058	A02	1601300	4.8637	8.5053	4.1069	1.0685	0.119	AA
	FASTmrEMMA	chrA02_6381405	A02	6381405	4.4935	2.7885	3.7545	1.0272	0.3317	CC
	ISIS EM-BLASSO	chrA02_6381405	A02	6381405	3.8407	1.6743	3.1368	0.3884	0.3317	CC
	pKWmEB	seq-new-rs40143	A03	17529410	4.5865	4.0282	3.8429	0.529	0.4217	AA
	mrMLM	seq-new-rs40143	A03	17529410	4.3937	4.0282	3.6597	0.6223	0.4217	AA
	ISIS EM-BLASSO	Bn-A04-p10760138	A04	11898804	3.8891	1.6927	3.1824	0.5653	0.1317	GG
	pLARmEB	Bn-A06-p16133328	A06	17620358	4.9076	2.9891	4.1488	0.7404	0.1746	AA
	FASTmrMLM	Bn-A06-p16133328	A06	17620358	4.4734	3.8372	3.7354	0.6968	0.1746	AA
	pKWmEB	Bn-A06-p16133328	A06	17620358	4.4384	6.6675	3.7021	0.6431	0.1757	AA
	ISIS EM-BLASSO	Bn-A06-p6129072	A06	5563828	4.1765	2.3784	3.4538	0.5336	0.2079	AA
	mrMLM	Bn-A06-p16133328	A06	17620358	4.0517	6.6675	3.3358	0.9663	0.1757	AA
	ISIS EM-BLASSO	Bn-A07-p21573107	A07	23110821	6.4546	3.3123	5.6343	-0.5487	0.3619	AA
	FASTmrEMMA	Bn-A07-p21573107	A07	23110821	4.3049	2.4356	3.5755	-0.9415	0.3619	AA
	pLARmEB	Bn-A07-p21573107	A07	23110821	4.2445	1.4144	3.5182	-0.4367	0.3619	AA
	mrMLM	Bn-A07-p21573107	A07	23110821	4.1944	3.0121	3.4708	-0.5568	0.361	AA
	pKWmEB	Bn-A07-p21573107	A07	23110821	4.1035	3.0121	3.3848	-0.3274	0.361	AA
	mrMLM	seq-new-rs29028	C02	36639331	6.0929	4.9119	5.2856	0.8489	0.1709	AA
	pLARmEB	seq-new-rs29028	C02	36639331	4.9696	2.0981	4.208	0.6349	0.1698	AA
	pKWmEB	seq-new-rs29028	C02	36639331	4.1594	4.9119	3.4377	0.6443	0.1709	AA
	FASTmrMLM	seq-new-rs29028	C02	36639331	4.1366	2.4964	3.4161	0.5753	0.1698	AA
	ISIS EM-BLASSO	Bn-scaff_16361_1-p546503	C08	28035000	4.8183	2.4045	4.0636	0.5365	0.1937	NN
RFW	pKWmEB	Bn-A01-p22051502	A01	18668814	5.452	2.6626	4.6696	0.0086	0.1118	TT
	pLARmEB	Bn-A01-p22051502	A01	18668814	3.977	0.5509	3.2653	0.0136	0.1143	TT
	FASTmrMLM	Bn-A02-p13803435	A02	10432009	4.3345	2.7463	3.6035	0.0198	0.1222	AA
	ISIS EM-BLASSO	seq-new-rs42877	A02	2098235	4.2863	5.2157	3.5578	-0.0193	0.3444	AG
	ISIS EM-BLASSO	Bn-A02-p13803435	A02	10432009	4.1183	2.5368	3.3988	0.019	0.1222	AA
	mrMLM	Bn-A02-p13803435	A02	10432009	4.0328	5.1622	3.318	0.0278	0.123	AA
	pLARmEB	seq-new-rs25813	A04	14374563	4.1364	1.3726	3.4159	0.0107	0.4889	GG
	pLARmEB	seq-new-rs31273	A05	12964405	4.4773	1.1986	3.7391	-0.0108	0.281	AA
	pKWmEB	seq-new-rs49255	A10	11165398	5.1335	2.1405	4.3646	0.0102	0.4904	AA
	pLARmEB	seq-new-rs49255	A10	11165398	4.1051	1.395	3.3863	0.0108	0.4937	AA
	FASTmrEMMA	seq-new-rs33273	C01	13717750	4.7841	3.2799	4.031	0.0312	0.4794	AA
	pLARmEB	seq-new-rs42261	C01	12076682	4.3145	1.3211	3.5846	0.0131	0.1952	AA
	pKWmEB	Bn-scaff_17515_1-p217213	C01	34672571	3.8086	3.2091	3.1066	-0.0083	0.2572	CC
	ISIS EM-BLASSO	Bn-scaff_17109_1-p857649	C02	41487480	5.7981	4.2196	5.0019	0.0174	0.4683	GG
	pKWmEB	Bn-scaff_16804_4-p107537	C02	7605785	4.4301	10.3733	3.6942	-0.0209	0.139	CC
	FASTmrMLM	Bn-scaff_16804_4-p107537	C02	7605785	4.2447	5.1902	3.5184	-0.0224	0.1381	CC
	mrMLM	Bn-scaff_16804_4-p107537	C02	7605785	3.8583	10.0343	3.1534	-0.0319	0.139	CC
	pLARmEB	Bn-scaff_16394_1-p850210	C04	32145128	7.416	6.2672	6.5646	-0.0281	0.1524	AA
	pLARmEB	seq-new-rs47705	C04	36583388	4.0854	2.0802	3.3677	0.0224	0.4556	AG
	pLARmEB	seq-new-rs24055	C07	18497900	6.1031	2.1909	5.2954	0.0135	0.4794	CC
	mrMLM	Bn-scaff_16110_1-p3504170	C07	41421041	3.9452	4.0813	3.2353	-0.0228	0.1757	GG
	pKWmEB	seq-new-rs24055	C07	18497900	3.8793	3.382	3.1732	0.0078	0.4808	CC
	pLARmEB	seq-new-rs34463	C08	10694926	6.0975	2.3269	5.29	0.0143	0.3825	CC
	FASTmrEMMA	seq-new-rs25004	C09	38586454	5.7289	3.6336	4.9354	0.0429	0.181	AA
	ISIS EM-BLASSO	seq-new-rs25004	C09	38586454	5.3966	3.545	4.6165	0.0199	0.181	AA
	pKWmEB	seq-new-rs25004	C09	38586454	4.3936	3.6625	3.6596	0.0152	0.1821	AA
	FASTmrMLM	seq-new-rs25004	C09	38586454	4.2073	3.0864	3.483	0.0186	0.181	AA
	mrMLM	seq-new-rs25004	C09	38586454	4.0577	4.3893	3.3415	0.0227	0.1821	AA
RSR	pLARmEB	chrA01_7066261	A01	7066261	61.6024	7.4852e-05	60.2833	4.7685e-05	0.0841	AA
	pLARmEB	Bn-A01-p2699907	A01	2205846	38.8385	5.7467e-05	37.62	-2.3972e-05	0.4397	AA
	pLARmEB	Bn-A01-p1150857	A01	754538	34.7928	0.0412	33.5984	-0.0006	0.2714	NN
	FASTmrMLM	seq-new-rs41825	A01	5397336	24.7688	0.913	23.6492	0.003	0.4254	AA
	FASTmrMLM	Bn-Scaffold000444-p5763	A01	10254967	21.8513	0.5176	20.7594	-0.0022	0.4317	GG
	FASTmrMLM	Bn-A01-p2187099	A01	1672687	21.1314	0.0707	20.0469	0.0009	0.2508	GG
	FASTmrMLM	Bn-A01-p23685466	A01	19738170	20.1549	0.0527	19.0808	-0.001	0.0905	AA
	pLARmEB	Bn-A01-p6715317	A01	6156424	18.0751	0.0003	17.0251	-6.6018e-05	0.1635	AA
	ISIS EM-BLASSO	seq-new-rs41825	A01	5397336	5.2124	1.1746	4.4401	0.0034	0.4254	AA
	ISIS EM-BLASSO	Bn-Scaffold000444-p5763	A01	10254967	4.3992	0.7787	3.6649	-0.0027	0.4317	GG
	pKWmEB	Bn-Scaffold000444-p5763	A01	10254967	3.9608	2.0095	3.25	-0.0029	0.4313	GG
	pKWmEB	seq-new-rs30637	A01	4902778	3.7963	3.2589	3.095	0.0029	0.4521	AA
	FASTmrMLM	chrA02_11691606	A02	11691606	48.8044	0.0742	47.536	0.0014	0.0952	AA
	pLARmEB	Bn-A02-p27122935	A02	24446240	37.6248	0.0003	36.4133	5.2559e-05	0.2603	AA
	pLARmEB	Bn-A02-p27022909	A02	24330966	35.8266	0.0013	34.6258	0.0001	0.1873	AA
	pLARmEB	Bn-A02-p27111963	A02	24435270	30.6087	0.0006	29.4425	8.2493e-05	0.2254	AA
	FASTmrMLM	Bn-A02-p13803435	A02	10432009	30.3817	0.0532	29.2171	0.001	0.1222	AA
	FASTmrMLM	seq-new-rs27104	A02	21202264	22.0678	0.0168	20.9737	-0.0007	0.0905	TT
	FASTmrMLM	Bn-A02-p27022909	A02	24330966	16.0765	0.0016	15.0525	0.0001	0.1873	AA
	pLARmEB	Bn-A02-p8199891	A02	5191339	15.5602	4.2367e-05	14.5435	-1.9797e-05	0.4	GG
	pLARmEB	Bn-A02-p8179492	A02	5170938	14.7209	0.0001	13.7165	3.4138e-05	0.3222	AA
	pLARmEB	seq-new-rs45901	A02	5151274	14.454	5.7867e-05	13.4537	-2.5898e-05	0.1381	GG
	pLARmEB	Bn-A02-p11816790	A02	8522674	11.2906	0.0002	10.3453	4.2387e-05	0.4683	GG
	pLARmEB	Bn-A02-p2799146	A02	349183	10.7216	0.001	9.7878	9.7842e-05	0.2746	CC
	pLARmEB	Bn-A02-p11998921	A02	8705552	9.0886	0.0002	8.1917	-4.539e-05	0.4587	AA
	pLARmEB	seq-new-rs29898	A02	9590101	6.347	0.0154	5.5305	-0.0004	0.3	AA
	FASTmrMLM	seq-new-rs34145	A03	3273797	74.1855	0.26	72.8261	-0.0016	0.4841	AA
	FASTmrMLM	seq-new-rs46528	A03	19217867	48.5786	0.0297	47.3112	-0.0011	0.0571	AA
	pLARmEB	seq-new-rs30168	A03	12312727	46.5318	0.4669	45.2738	-0.0021	0.327	AA
	pLARmEB	Bn-A03-p10651420	A03	9808008	44.5259	0.0002	43.2775	7.3042e-05	0.1175	GG
	pLARmEB	seq-new-rs48377	A03	4187272	41.8268	2.1531	40.5921	-0.0046	0.3476	AA
	pLARmEB	Bn-A03-p14282460	A03	13465551	22.4292	0.0047	21.3315	-0.0002	0.3937	AA
	FASTmrMLM	Bn-A03-p10023639	A03	9214456	19.2116	0.2968	18.1481	0.0023	0.146	CC
	pLARmEB	seq-new-rs26771	A03	2504693	18.4076	0.4661	17.3536	0.0021	0.4921	GG
	pLARmEB	seq-new-rs33617	A03	28174709	18.2649	2.3306e-05	17.2126	1.8305e-05	0.1	AA
	FASTmrMLM	seq-new-rs47141	A03	3909463	17.9615	0.0354	16.9129	0.0006	0.3587	AA
	pLARmEB	seq-new-rs47797	A03	14383303	14.2435	0.6406	13.2464	0.0026	0.2968	AA
	FASTmrMLM	seq-new-rs32414	A03	16137692	11.4505	0.3762	10.502	-0.0021	0.2508	AA
	pLARmEB	Bn-A03-p26437680	A03	24829616	9.811	0.0031	8.897	0.0002	0.4302	AA
	FASTmrMLM	Bn-A03-p25839360	A03	24214079	9.7764	0.3501	8.8632	0.0022	0.1286	GG
	pLARmEB	Bn-A03-p10023639	A03	9214456	7.135	0.7136	6.2923	0.0036	0.146	CC
	pLARmEB	Bn-A03-p3951816	A03	3513409	6.7505	6.801e-05	5.9202	-2.7508e-05	0.2222	CC
	pKWmEB	seq-new-rs32414	A03	16137692	4.5077	4.8067	3.7679	-0.0037	0.2524	AA
	ISIS EM-BLASSO	seq-new-rs47141	A03	3909463	3.8767	0.6452	3.1707	0.0026	0.3587	AA
	pKWmEB	Bn-A03-p10023639	A03	9214456	3.8562	2.0463	3.1514	0.0035	0.1438	CC
	pKWmEB	seq-new-rs48377	A03	4187272	3.7326	2.69	3.0351	-0.0025	0.3466	AA
	pLARmEB	Bn-A04-p16556868	A04	16714915	56.2749	0.0015	54.9755	-0.0002	0.1238	AA
	FASTmrMLM	Bn-A04-p16556868	A04	16714915	53.6184	0.1002	52.3295	-0.0014	0.1238	AA
	pLARmEB	Bn-A04-p2713564	A04	2419904	14.2321	0.0265	13.2352	-0.0006	0.3921	AC
	pLARmEB	chrA04_11531191	A04	11531191	10.0992	0.2305	9.1787	0.0016	0.3	AA
	ISIS EM-BLASSO	Bn-A04-p16553214	A04	16711259	4.5099	0.4331	3.77	-0.0028	0.1444	GG
	pLARmEB	Bn-A04-p16651306	A04	16823695	4.3285	0.0249	3.5978	0.0005	0.3095	GG
	pLARmEB	Bn-A04-p12818353	A04	13483012	3.6955	0.0076	3.0002	-0.0003	0.4889	GG
	FASTmrMLM	Bn-A05-p5475992	A05	5254456	37.8593	0.0002	36.6464	4.9598e-05	0.2778	GG
	FASTmrMLM	Bn-A05-p14355487	A05	10977468	28.3996	0.0682	27.2499	-0.0009	0.1476	CC
	pLARmEB	seq-new-rs37721	A05	22396275	20.8419	0.0328	19.7604	-0.0006	0.3651	GG
	pLARmEB	seq-new-rs39606	A05	6276665	19.3417	0.0114	18.2767	-0.0003	0.4746	GG
	pLARmEB	Bn-A05-p701389	A05	815814	14.5039	0.0001	13.5028	4.4491e-05	0.181	CC
	pLARmEB	seq-new-rs48582	A05	9401946	12.6132	0.0595	11.6432	0.0013	0.0921	CC
	pLARmEB	Bn-A05-p23020834	A05	21180971	8.0452	0.0064	7.1756	0.0002	0.4968	GG
	pLARmEB	seq-new-rs41341	A05	1706774	5.2757	0.0006	4.5007	8.4263e-05	0.2476	GG
	pLARmEB	seq-new-rs38036	A05	21519894	3.8862	0.0055	3.1797	-0.0003	0.1635	AA
	pLARmEB	seq-new-rs33430	A06	2265805	57.3497	1.9389	56.0462	0.0043	0.3698	CC
	pLARmEB	Bn-A06-p21069394	A06	20602780	38.5984	1.7943	37.3813	0.0043	0.3413	AA
	pLARmEB	seq-new-rs47872	A06	23784910	19.9313	0.3178	18.8597	-0.0018	0.3429	CC
	pLARmEB	Bn-A06-p1217543	A06	1256797	19.5694	0.0226	18.5018	-0.0005	0.2381	GG
	FASTmrMLM	seq-new-rs45139	A06	7782732	12.8131	0.0048	11.8396	-0.0004	0.0857	TT
	pLARmEB	Bn-A06-p7636729	A06	7278405	11.9725	2.5607e-05	11.0141	1.7423e-05	0.2619	CC
	pLARmEB	Bn-A06-p18040363	A06	19425736	10.4725	0.0059	9.5439	-0.0003	0.1587	GG
	pLARmEB	Bn-A06-p17112322	A06	18520037	8.0322	0.8085	7.163	0.003	0.2968	CC
	FASTmrMLM	seq-new-rs23299	A06	22983078	7.4293	0.2922	6.5775	0.0017	0.2857	AC
	FASTmrMLM	Bn-A06-p17042021	A06	18458643	7.3308	0.3858	6.482	-0.0021	0.2698	GG
	ISIS EM-BLASSO	Bn-A06-p17112322	A06	18520037	6.3661	1.0996	5.5489	0.0035	0.2968	CC
	ISIS EM-BLASSO	Bn-A06-p21069394	A06	20602780	5.64	1.1028	4.85	0.0033	0.3413	AA
	pKWmEB	seq-new-rs33430	A06	2265805	5.6283	3.4935	4.8388	0.0034	0.3722	CC
	ISIS EM-BLASSO	seq-new-rs47872	A06	23784910	4.8254	0.6057	4.0704	-0.0025	0.3429	CC
	FASTmrMLM	Bn-A06-p21083748	A06	20587641	4.1134	0.0615	3.3942	0.0008	0.3254	GG
	pLARmEB	seq-new-rs40608	A07	9704794	49.415	0.2568	48.1439	0.0016	0.3968	AA
	pLARmEB	seq-new-rs27355	A07	15355109	38.9224	0.0005	37.7035	0.0001	0.119	GG
	FASTmrMLM	seq-new-rs23264	A07	10752890	24.5228	0.3245	23.4054	-0.0018	0.4333	AA
	FASTmrMLM	seq-new-rs27660	A07	14779457	21.2378	0.8272	20.1521	-0.0028	0.4873	AA
	pLARmEB	seq-new-rs40916	A07	18172940	20.6467	0.451	19.5673	-0.0021	0.4381	TT
	pLARmEB	Bn-A07-p17068106	A07	18970807	17.485	0.0576	16.4424	0.0009	0.2302	AA
	pLARmEB	chrA07_842721	A07	842721	14.5749	0.0009	13.5727	0.0002	0.081	GG
	FASTmrMLM	chrA07_842721	A07	842721	13.361	0.0071	12.3781	0.0005	0.081	GG
	ISIS EM-BLASSO	seq-new-rs27660	A07	14779457	12.3633	2.4191	11.3977	-0.0048	0.4873	AA
	ISIS EM-BLASSO	seq-new-rs23264	A07	10752890	10.0158	1.9038	9.0972	-0.0044	0.4333	AA
	pKWmEB	Bn-A07-p21328168	A07	22881633	5.8897	2.2001	5.09	-0.0028	0.3371	AA
	pLARmEB	seq-new-rs27660	A07	14779457	4.4086	0.0266	3.6738	-0.0005	0.4873	AA
	pLARmEB	Bn-A07-p12487765	A07	14641437	4.029	0.017	3.3144	0.0005	0.2238	GG
	ISIS EM-BLASSO	Bn-A07-p8348770	A07	9795581	3.9203	0.2717	3.2118	-0.0022	0.1381	GG
	pKWmEB	seq-new-rs40916	A07	18172940	3.7887	2.6062	3.0879	-0.003	0.4377	TT
	pLARmEB	Bn-A08-p19410224	A08	16776096	51.0969	0.5113	49.8185	-0.0025	0.2651	AA
	pLARmEB	Bn-A08-p14086488	A08	11777925	27.7139	7.8011e-06	26.5695	-1.3157e-05	0.1032	GG
	pLARmEB	Bn-A08-p16998644	A08	14476890	18.9055	0.0148	17.8456	0.0004	0.4603	GG
	pLARmEB	seq-new-rs31128	A08	14439079	14.0947	0.0004	13.1	6.1501e-05	0.4651	TT
	pLARmEB	Bn-A08-p17202184	A08	14688783	13.8487	5.6392e-05	12.8579	2.3454e-05	0.3762	GG
	pLARmEB	seq-new-rs34475	A08	13041786	5.223	0.0009	4.4502	9.2811e-05	0.281	CG
	FASTmrMLM	seq-new-rs35810	A09	7355352	42.8388	0.0906	41.5989	0.0011	0.2508	GG
	FASTmrMLM	seq-new-rs40313	A09	7763695	15.5742	0.0121	14.5573	0.0005	0.0778	AG
	pLARmEB	seq-new-rs31154	A09	2435439	14.1125	1.2058	13.1175	-0.0036	0.346	AA
	FASTmrMLM	seq-new-rs27156	A09	18777906	12.3925	0.22	11.4264	0.0017	0.1127	GG
	FASTmrMLM	Bn-A09-p35529865	A09	32670736	11.6022	0.056	10.6508	-0.0008	0.2222	GG
	pLARmEB	Bn-A09-p1973528	A09	1981614	10.9485	0.1304	10.01	-0.0012	0.3937	GG
	FASTmrMLM	seq-new-rs27674	A09	7986196	9.4062	0.0299	8.5016	0.0006	0.2079	AA
	FASTmrMLM	seq-new-rs41605	A09	20895932	8.8915	0.0134	7.9995	-0.0004	0.1	CC
	pLARmEB	seq-new-rs44034	A09	1419616	7.2154	0.0114	6.3702	0.0003	0.3492	AA
	pLARmEB	chrA09_21910665	A09	21910665	4.4173	3.9496e-06	3.6821	-1.1362e-05	0.0683	GG
	pLARmEB	seq-new-rs49267	A10	10434232	19.1438	0.0421	18.0811	-0.0006	0.4968	AA
	FASTmrMLM	Bn-A10-p11064857	A10	12422712	17.2485	0.0116	16.2089	0.0005	0.0698	GG
	pLARmEB	Bn-A10-p11064857	A10	12422712	10.8385	3.2119e-05	9.9023	2.4796e-05	0.0698	GG
	ISIS EM-BLASSO	seq-new-rs34283	A10	12715170	7.8802	1.8289	7.0152	-0.0042	0.3524	AA
	pLARmEB	Bn-A10-p10120142	A10	11533850	7.5198	0.1082	6.6653	0.001	0.4714	GG
	pLARmEB	seq-new-rs34283	A10	12715170	5.3685	1.5812	4.5896	-0.0039	0.3524	AA
	FASTmrMLM	seq-new-rs28740	C01	22886027	60.706	0.1	59.3901	0.0013	0.146	AA
	pLARmEB	seq-new-rs48127	C01	32889771	43.2283	0.1354	41.9864	0.0013	0.119	AC
	pLARmEB	seq-new-rs24884	C01	2585446	29.0121	0.0826	27.8577	-0.0009	0.4429	GG
	pLARmEB	seq-new-rs38417	C01	12806484	22.091	0.0488	20.9966	-0.0007	0.4286	AA
	pLARmEB	seq-new-rs38352	C01	35941996	16.2904	0.0066	15.2635	-0.0003	0.4032	AG
	FASTmrMLM	Bn-scaff_21015_1-p34786	C01	32559312	14.4787	0.4379	13.478	0.0022	0.1635	AG
	pLARmEB	Bn-scaff_17592_1-p543445	C01	10902193	12.9579	0.1255	11.9819	0.0012	0.2413	AA
	FASTmrMLM	seq-new-rs40762	C01	5502197	10.2461	7.3475e-06	9.3224	1.2094e-05	0.0667	GG
	pLARmEB	Bn-scaff_15906_1-p592770	C01	23796760	5.7536	1.9634	4.9591	0.0045	0.2952	AA
	FASTmrMLM	Bn-scaff_15712_3-p666978	C01	37622548	3.8629	0.0095	3.1577	-0.0004	0.073	AA
	pLARmEB	seq-new-rs35447	C02	41717279	49.3315	0.0014	48.0608	-0.0001	0.1413	NN
	pLARmEB	Bn-scaff_20461_1-p322463	C02	9345356	34.7804	0.0264	33.5861	-0.0006	0.1651	AA
	FASTmrMLM	Bn-A02-p25429624	C02	44270519	33.6096	0.0028	32.4228	0.0002	0.1254	AA
	pLARmEB	seq-new-rs42262	C02	46032045	20.0468	0.0002	18.9739	-4.1685e-05	0.3524	AG
	pLARmEB	seq-new-rs27454	C02	3969126	10.1725	6.2954e-06	9.2504	-1.2964e-05	0.0587	TT
	pLARmEB	seq-new-rs37336	C02	44923438	8.2125	0.1987	7.3383	0.0017	0.1286	GG
	FASTmrMLM	seq-new-rs44688	C03	20597013	50.5013	0.9993	49.2255	-0.003	0.4444	AA
	FASTmrMLM	seq-new-rs26837	C03	20605168	45.0193	0.0094	43.7685	0.0003	0.4873	CC
	FASTmrMLM	seq-new-rs42936	C03	30675608	31.5123	0.0283	30.3397	-0.0011	0.0524	CC
	pLARmEB	Bn-scaff_17440_1-p504474	C03	47920598	26.0025	0.0561	24.8722	0.0007	0.3556	GG
	pLARmEB	Bn-scaff_16614_1-p1835045	C03	332220	22.6588	0.066	21.5588	-0.0008	0.3048	GG
	FASTmrMLM	Bn-scaff_15877_1-p152569	C03	3782767	19.5263	0.011	18.4592	-0.0004	0.1365	AA
	FASTmrMLM	Bn-scaff_17521_1-p302471	C03	21918017	10.7448	0.2943	9.8105	0.0017	0.3302	AA
	FASTmrMLM	Bn-scaff_15877_1-p363914	C03	4003032	10.4273	0.0103	9.4997	-0.0004	0.1429	GG
	pLARmEB	Bn-scaff_15877_1-p294800	C03	3942498	5.594	4.0993e-05	4.8058	-2.6574e-05	0.146	AA
	pLARmEB	seq-new-rs42936	C03	30675608	4.4461	0.0004	3.7094	-0.0001	0.0524	CC
	ISIS EM-BLASSO	seq-new-rs44688	C03	20597013	4.2193	1.1338	3.4944	-0.0032	0.4444	AA
	pLARmEB	seq-new-rs26837	C03	20605168	4.016	0.0003	3.3021	-5.2987e-05	0.4873	CC
	ISIS EM-BLASSO	Bn-scaff_17521_1-p289170	C03	21931168	3.9458	0.4741	3.2359	0.0024	0.2254	NN
	pLARmEB	seq-new-rs28302	C04	37267119	25.9435	0.0003	24.8137	9.9394e-05	0.0905	AA
	FASTmrMLM	seq-new-rs27541	C04	34315730	24.1624	0.1242	23.0483	0.0011	0.3206	GG
	FASTmrMLM	seq-new-rs30573	C04	25264080	14.8268	0.0085	13.8208	-0.0006	0.0556	GG
	FASTmrMLM	Bn-scaff_20270_1-p1006352	C04	47079905	8.2618	0.1699	7.3862	0.0016	0.1667	GG
	pLARmEB	seq-new-rs27541	C04	34315730	4.6657	0.1356	3.9182	0.0012	0.3206	GG
	FASTmrMLM	seq-new-rs44551	C05	37785685	57.9392	0.0084	56.6334	-0.0005	0.0905	GG
	pLARmEB	seq-new-rs45241	C05	39515249	23.1511	0.0002	22.0464	6.2736e-05	0.1175	GG
	pLARmEB	seq-new-rs32965	C05	29145230	19.1352	6.8382e-06	18.0726	1.0302e-05	0.0921	AA
	pLARmEB	seq-new-rs31064	C05	721883	18.3795	1.6434e-05	17.3258	1.6315e-05	0.0857	GG
	pLARmEB	seq-new-rs44551	C05	37785685	16.8147	0.0001	15.7808	-6.3039e-05	0.0905	GG
	FASTmrMLM	seq-new-rs25200	C05	29147306	8.8907	0.0475	7.9987	0.0008	0.0952	AA
	FASTmrMLM	seq-new-rs41700	C06	18868293	58.2176	0.5739	56.9108	0.0023	0.4603	GG
	pLARmEB	Bn-A07-p13334430	C06	20451781	43.662	1.215e-05	42.4179	1.4971e-05	0.073	GG
	FASTmrMLM	Bn-scaff_18206_1-p457621	C06	18727287	41.1445	0.0478	39.9134	-0.0007	0.4032	GG
	pLARmEB	chrC06_29373997	C06	29373997	31.3766	7.4488e-05	30.2049	2.9491e-05	0.2857	CC
	FASTmrMLM	seq-new-rs42401	C06	16859353	27.1137	0.0547	25.9742	-0.0011	0.119	AA
	FASTmrMLM	seq-new-rs35479	C06	14927349	24.5735	0.0219	23.4556	0.0007	0.0587	AA
	FASTmrMLM	Bn-scaff_15818_2-p2060720	C06	18414576	22.6671	0.7044	21.5671	0.0025	0.4683	AA
	pLARmEB	Bn-scaff_15818_2-p2060720	C06	18414576	17.8187	0.0429	16.7719	0.0006	0.4683	AA
	FASTmrMLM	seq-new-rs24513	C06	16698860	14.113	0.0013	13.118	0.0002	0.0698	TT
	pLARmEB	chrC06_12101544	C06	12101544	12.9321	0.0016	11.9565	0.0001	0.2698	CC
	pLARmEB	seq-new-rs48045	C06	5209723	11.3332	7.658e-05	10.387	-6.0447e-05	0.0492	AA
	FASTmrMLM	Bn-scaff_17799_1-p1322660	C06	35281080	10.605	0.0098	9.6736	-0.0004	0.1841	AA
	pLARmEB	seq-new-rs42134	C06	35313567	9.9848	6.8599e-05	9.0669	-3.179e-05	0.1841	CC
	pLARmEB	seq-new-rs47612	C06	14040920	8.9689	0.0034	8.075	-0.0003	0.1381	GG
	pLARmEB	seq-new-rs41779	C06	1255639	7.8016	3.1609e-05	6.9389	2.5611e-05	0.1175	CG
	FASTmrMLM	seq-new-rs41989	C06	35350362	6.8157	0.1553	5.9832	-0.0014	0.2079	AA
	pLARmEB	seq-new-rs23284	C06	23400581	5.2516	0.0025	4.4776	-0.0002	0.2746	GG
	FASTmrMLM	seq-new-rs43871	C06	8572424	4.0984	0.0086	3.38	-0.0004	0.0794	GG
	pKWmEB	seq-new-rs41700	C06	18868293	3.7786	3.0867	3.0784	0.0028	0.4633	GG
	FASTmrMLM	seq-new-rs46639	C07	35175730	54.0428	0.0005	52.7522	9.0021e-05	0.081	GG
	pLARmEB	seq-new-rs41059	C07	2820800	34.2879	1.7168e-05	33.0968	1.456e-05	0.1921	GG
	pLARmEB	seq-new-rs33098	C07	14429309	12.1517	0.0003	11.19	-4.908e-05	0.4714	AA
	pLARmEB	Bn-scaff_18501_1-p470034	C07	20777768	9.7745	0.3829	8.8613	-0.0019	0.381	AA
	FASTmrMLM	Bn-scaff_16141_1-p29826	C07	11636835	6.111	0.0211	5.303	0.0007	0.127	GG
	pKWmEB	Bn-scaff_18501_1-p470034	C07	20777768	4.4811	0.8765	3.7427	-0.0027	0.3802	AA
	pLARmEB	Bn-scaff_16197_1-p3102379	C08	31205777	64.3062	6.836e-05	62.9778	-2.6197e-05	0.3381	CC
	FASTmrMLM	seq-new-rs32224	C08	15434251	58.9858	0.019	57.6761	0.0006	0.0667	AG
	pLARmEB	Bn-scaff_16445_1-p2413979	C08	34476572	31.7567	0.0004	30.5824	6.0027e-05	0.4238	CC
	FASTmrMLM	seq-new-rs23042	C08	18175776	31.1824	0.0251	30.0121	-0.0006	0.0921	TT
	pLARmEB	seq-new-rs32224	C08	15434251	29.8946	5.1653e-06	28.7336	1.014e-05	0.0667	AG
	FASTmrMLM	seq-new-rs41784	C08	297774	27.8966	0.0683	26.7508	-0.0011	0.0746	AA
	FASTmrMLM	seq-new-rs38587	C08	26558038	24.5934	0.016	23.4754	0.0004	0.1921	AA
	pLARmEB	seq-new-rs32743	C08	14474352	16.6874	0.0028	15.6551	-0.0003	0.1111	GG
	pLARmEB	seq-new-rs34390	C08	29522206	14.0914	0.0476	13.0967	0.0007	0.4095	CC
	FASTmrMLM	seq-new-rs35545	C08	26148582	8.6334	0.017	7.748	-0.0004	0.1794	TT
	pLARmEB	seq-new-rs23232	C08	32543306	7.9549	8.4286e-06	7.0878	-1.3369e-05	0.0873	AA
	pLARmEB	seq-new-rs29389	C08	16831780	5.3715	0.0522	4.5924	-0.001	0.1333	GG
	FASTmrMLM	seq-new-rs28069	C09	9858075	62.6073	0.0063	61.2847	0.0003	0.0794	AC
	FASTmrMLM	seq-new-rs47532	C09	4126348	32.3156	0.2713	31.1375	-0.0021	0.119	NN
	FASTmrMLM	seq-new-rs25004	C09	38586454	27.8418	0.2637	26.6964	0.002	0.181	AA
	pLARmEB	seq-new-rs47532	C09	4126348	14.66	0.1548	13.6565	-0.0016	0.119	NN
	pLARmEB	seq-new-rs43213	C09	9922275	10.2527	1.9838e-05	9.3289	1.8639e-05	0.0794	CG
	FASTmrMLM	seq-new-rs38173	C09	10535022	9.6368	0.0694	8.7268	0.0009	0.1635	NN
	FASTmrMLM	seq-new-rs36457	C09	5484925	7.3829	0.024	6.5325	-0.0006	0.1111	NN
	pLARmEB	seq-new-rs41567	C09	42567030	6.7678	1.0749e-05	5.9369	-1.4484e-05	0.1159	GG
	pLARmEB	seq-new-rs35182	C09	36434526	6.3659	7.6403e-05	5.5487	-9.6987e-05	0.1444	GG
	ISIS EM-BLASSO	seq-new-rs47532	C09	4126348	5.6822	0.9503	4.8905	-0.004	0.119	NN
	FASTmrMLM	seq-new-rs35912	C09	37013346	5.3836	0.1008	4.604	0.0014	0.1222	GG
	pLARmEB	Bn-A06-p3177472	A06	3053138	5.6527	2.2498	4.8622	-0.071	0.246	AA
	pLARmEB	seq-new-rs27660	A07	14779457	4.0831	1.885	3.3655	0.0568	0.4873	AA
	mrMLM	seq-new-rs39127	A08	12905937	5.2945	5.5873	4.5187	-0.1033	0.3403	AA
	pLARmEB	seq-new-rs39127	A08	12905937	4.8946	2.7763	4.1364	-0.0717	0.3444	AA
	FASTmrMLM	seq-new-rs39127	A08	12905937	4.8202	2.9793	4.0654	-0.0733	0.3444	AA
	ISIS EM-BLASSO	seq-new-rs39127	A08	12905937	4.5027	2.6722	3.7632	-0.0694	0.3444	AA
	pKWmEB	seq-new-rs37867	A08	11989106	4.491	4.6404	3.7521	-0.048	0.3642	AA
	FASTmrEMMA	seq-new-rs39127	A08	12905937	4.3278	2.4526	3.5972	-0.1331	0.3444	AA
	pLARmEB	seq-new-rs26492	A09	25679360	4.3972	3.9614	3.663	0.0827	0.3556	GG
	ISIS EM-BLASSO	Bn-A10-p15967013	A10	15593735	4.2928	1.9113	3.564	-0.0604	0.3	AA
	pLARmEB	Bn-A10-p2246688	A10	1588517	4.1211	1.6091	3.4014	0.0668	0.181	AA
	FASTmrEMMA	Bn-A10-p15967013	A10	15593735	3.8298	1.8165	3.1265	-0.1197	0.3	AA
	mrMLM	Bn-A10-p2246688	A10	1588517	3.7299	3.8729	3.0326	0.1054	0.1821	AA
	pLARmEB	Bn-scaff_16700_1-p48395	C03	6352290	3.8132	1.1468	3.1109	0.0608	0.4095	NN
	pLARmEB	Bn-scaff_16888_1-p1169101	C04	45355403	9.7084	6.2069	8.7968	-0.1134	0.2714	GG
	pKWmEB	Bn-scaff_16888_1-p1169101	C04	45355403	7.188	7.6948	6.3436	-0.0915	0.2732	GG
	ISIS EM-BLASSO	Bn-scaff_16888_1-p1169101	C04	45355403	6.6042	4.832	5.7788	-0.0988	0.2714	GG
	FASTmrEMMA	Bn-scaff_16888_1-p1169101	C04	45355403	6.0969	4.4876	5.2894	-0.194	0.2714	GG
	pLARmEB	seq-new-rs35905	C04	32972807	5.5443	3.3007	4.7581	-0.0748	0.4444	AA
	mrMLM	Bn-scaff_16888_1-p1169101	C04	45355403	5.3585	5.4977	4.58	-0.1084	0.2732	GG
	FASTmrMLM	Bn-scaff_16888_1-p1169101	C04	45355403	5.2845	4.2478	4.5091	-0.0926	0.2714	GG
	ISIS EM-BLASSO	seq-new-rs35905	C04	32972807	5.186	4.1849	4.4148	-0.0831	0.4444	AA
	FASTmrEMMA	seq-new-rs35905	C04	32972807	4.6779	3.5036	3.9298	-0.1529	0.4444	AA
	mrMLM	seq-new-rs38952	C04	32715347	4.0524	8.8511	3.3365	-0.125	0.2572	CC
	pKWmEB	seq-new-rs35905	C04	32972807	4.0032	5.6689	3.29	-0.0478	0.4441	AA
	mrMLM	Bn-scaff_17740_1-p834125	C07	30371779	5.3444	5.1075	4.5665	0.1159	0.2077	GG
	pKWmEB	Bn-scaff_17740_1-p834125	C07	30371779	5.026	5.2188	4.2618	0.0789	0.2077	GG
	FASTmrMLM	Bn-scaff_17740_1-p834125	C07	30371779	5.0191	3.368	4.2553	0.0914	0.2095	GG
	FASTmrEMMA	Bn-scaff_17740_1-p834125	C07	30371779	4.5142	3.2982	3.7741	0.1808	0.2095	GG
	pLARmEB	Bn-scaff_17740_1-p834125	C07	30371779	4.324	2.597	3.5936	0.0813	0.2095	GG
	ISIS EM-BLASSO	Bn-scaff_17740_1-p834125	C07	30371779	4.2164	3.1813	3.4916	0.0888	0.2095	GG
	pLARmEB	seq-new-rs44482	C08	29136449	3.8182	0.6251	3.1156	0.0328	0.4079	GG
SFW	pKWmEB	seq-new-rs33337	C08	2510825	3.7731	8.0054	3.0732	0.001	0.1677	CC
	pKWmEB	Bn-A09-p27969744	A09	25899202	4.2284	4.2247	3.503	0.0835	0.4872	CC
	ISIS EM-BLASSO	Bn-A10-p15967013	A10	15593735	4.4032	2.77	3.6687	-0.0831	0.3	AA
	mrMLM	Bn-scaff_21820_1-p115471	C01	25541428	4.9691	10.7133	4.2075	0.1794	0.1565	GG
	FASTmrMLM	Bn-scaff_21820_1-p115471	C01	25541428	4.348	6.8295	3.6163	0.1401	0.1556	GG
	ISIS EM-BLASSO	Bn-scaff_21820_1-p115471	C01	25541428	4.0087	5.2331	3.2952	0.1227	0.1556	GG
	ISIS EM-BLASSO	Bn-scaff_16888_1-p1169101	C04	45355403	6.9712	4.8056	6.1337	-0.1126	0.2714	GG
	pLARmEB	Bn-scaff_16888_1-p1169101	C04	45355403	5.6652	3.7023	4.8742	-0.0988	0.2714	GG
	mrMLM	Bn-scaff_16888_1-p1169101	C04	45355403	5.4935	6.1822	4.7094	-0.1305	0.2732	GG
	ISIS EM-BLASSO	seq-new-rs35905	C04	32972807	5.4781	3.6874	4.6946	-0.0892	0.4444	AA
	FASTmrEMMA	Bn-scaff_16888_1-p1169101	C04	45355403	4.9353	3.6176	4.1752	-0.1991	0.2714	GG
	FASTmrMLM	Bn-scaff_16888_1-p1169101	C04	45355403	4.9024	4.2212	4.1438	-0.1055	0.2714	GG
	pKWmEB	Bn-scaff_16888_1-p1169101	C04	45355403	4.7705	6.1595	4.018	-0.0907	0.2732	GG
	mrMLM	Bn-scaff_17740_1-p834125	C07	30371779	4.715	5.1015	3.9652	0.1314	0.2077	GG
	FASTmrEMMA	Bn-scaff_17740_1-p834125	C07	30371779	4.7006	3.251	3.9514	0.2052	0.2095	GG
	ISIS EM-BLASSO	Bn-scaff_17740_1-p834125	C07	30371779	4.3699	2.7192	3.6371	0.0939	0.2095	GG
	pKWmEB	Bn-scaff_17740_1-p834125	C07	30371779	4.3516	4.3079	3.6197	0.0722	0.2077	GG
	pLARmEB	Bn-scaff_17740_1-p834125	C07	30371779	4.2796	2.666	3.5515	0.093	0.2095	GG
	FASTmrMLM	Bn-scaff_17740_1-p834125	C07	30371779	4.0794	3.0401	3.362	0.0993	0.2095	GG
TRL	mrMLM	seq-new-rs27069	A01	19833111	3.7395	4.8544	3.0416	28.0329	0.4361	CC
	pKWmEB	seq-new-rs32620	A03	2981029	3.8313	4.8723	3.128	17.3271	0.3978	AA
	ISIS EM-BLASSO	Bn-A04-p12675088	A04	13399643	4.2618	2.0004	3.5346	17.1086	0.3794	AA
	pKWmEB	Bn-A04-p12314909	A04	13306243	3.9446	5.053	3.2347	17.9098	0.3882	GG
	FASTmrEMMA	Bn-A04-p12314909	A04	13306243	3.7947	2.0444	3.0936	34.4097	0.3921	GG
	mrMLM	seq-new-rs47895	A10	7125764	4.522	3.1689	3.7815	21.918	0.3754	AA
	ISIS EM-BLASSO	seq-new-rs47506	A10	7088670	5.8282	3.3992	5.0308	23.0494	0.3175	AA
	pLARmEB	seq-new-rs29028	C02	36639331	4.9159	3.6441	4.1567	28.1577	0.1698	AA
	ISIS EM-BLASSO	seq-new-rs29028	C02	36639331	4.6668	2.9808	3.9193	25.4665	0.1698	AA
	FASTmrMLM	seq-new-rs29028	C02	36639331	4.2071	2.9659	3.4828	25.4028	0.1698	AA
	mrMLM	seq-new-rs29028	C02	36639331	3.9926	5.5209	3.28	35.4446	0.1709	AA
	mrMLM	Bn-scaff_16394_1-p850210	C04	32145128	5.074	7.4148	4.3077	-40.1312	0.1534	AA
	FASTmrMLM	Bn-scaff_16394_1-p850210	C04	32145128	4.8322	5.5344	4.0769	-33.9015	0.1524	AA
	pLARmEB	Bn-scaff_16394_1-p850210	C04	32145128	4.463	4.9536	3.7255	-32.0734	0.1524	AA
	ISIS EM-BLASSO	Bn-scaff_16394_1-p850210	C04	32145128	4.0747	3.8055	3.3576	-28.1121	0.1524	AA
	pKWmEB	Bn-scaff_16394_1-p850210	C04	32145128	3.8734	10.1168	3.1676	-29.4772	0.1534	AA
	pLARmEB	Bn-scaff_18202_1-p1536412	C07	22287865	4.2982	2.67	3.5691	22.1078	0.2556	GG
	FASTmrMLM	Bn-scaff_18202_1-p1536412	C07	22287865	4.118	2.5653	3.3985	21.6698	0.2556	GG
	ISIS EM-BLASSO	seq-new-rs42927	C07	34200335	3.8413	1.4951	3.1374	16.9952	0.2333	GG
	ISIS EM-BLASSO	Bn-scaff_18202_1-p1536412	C07	22287865	3.7328	1.961	3.0353	18.9463	0.2556	GG
	FASTmrEMMA	seq-new-rs44537	C09	1985618	4.4083	2.7717	3.6736	74.2355	0.4032	CC
TRN	ISIS EM-BLASSO	seq-new-rs37780	A01	4799202	4.2557	1.2215	3.5288	67.1949	0.1079	GG
	pKWmEB	seq-new-rs47416	A02	8145779	6.3311	6.7842	5.5152	62.445	0.4968	AA
	pLARmEB	Bn-A02-p8323616	A02	5287814	4.8599	2.8487	4.1033	-53.3235	0.4397	AA
	ISIS EM-BLASSO	Bn-A02-p8323616	A02	5287814	4.7287	2.4795	3.9782	-48.9332	0.4397	AA
	pKWmEB	Bn-A02-p8323616	A02	5287814	4.4877	5.0651	3.7489	-47.2755	0.4425	AA
	pKWmEB	seq-new-rs34099	A03	18786456	5.6719	5.6363	4.8806	-79.8053	0.1486	CC
	FASTmrMLM	seq-new-rs34099	A03	18786456	5.1062	4.2714	4.3385	-82.5353	0.1476	CC
	ISIS EM-BLASSO	Bn-scaff_22466_1-p746149	A03	10371382	4.9658	2.4823	4.2043	61.7855	0.2016	CC
	FASTmrEMMA	seq-new-rs34099	A03	18786456	4.6443	2.64	3.8979	-151.213	0.1476	CC
	mrMLM	seq-new-rs34099	A03	18786456	4.5843	6.8097	3.8408	-105.859	0.1486	CC
	pKWmEB	Bn-scaff_22466_1-p746149	A03	10371382	4.2198	4.0392	3.4948	52.7592	0.1965	CC
	ISIS EM-BLASSO	Bn-A03-p21238466	A03	20003762	4.0298	1.8512	3.3152	-64.7348	0.1079	AA
	ISIS EM-BLASSO	Bn-A05-p19539235	A05	17729667	5.9223	2.9841	5.1213	60.307	0.2667	AA
	FASTmrEMMA	seq-new-rs36908	A05	20418224	4.2673	2.3802	3.5398	106.039	0.2952	AA
	mrMLM	seq-new-rs36908	A05	20418224	4.0805	4.6692	3.3631	72.8932	0.2971	AA
	ISIS EM-BLASSO	seq-new-rs29269	A06	2213575	6.6232	3.5132	5.7972	59.2119	0.3952	GG
	pLARmEB	seq-new-rs29269	A06	2213575	3.7209	2.0409	3.0241	45.8822	0.3952	GG
	ISIS EM-BLASSO	chrA09_609465	A09	609465	6.8278	5.9706	5.9949	-104.474	0.0984	GG
	ISIS EM-BLASSO	Bn-A09-p16090255	A09	11293879	5.2807	2.5322	4.5055	-63.2029	0.1778	GG
	pKWmEB	Bn-A09-p16090255	A09	11293879	5.1405	3.3894	4.3713	-65.5759	0.1789	GG
	ISIS EM-BLASSO	seq-new-rs27224	A09	1790017	4.3246	2.119	3.5941	-45.2362	0.4508	CC
	ISIS EM-BLASSO	seq-new-rs37031	A09	4088275	4.2657	1.3685	3.5383	45.3199	0.2048	AA
	pKWmEB	seq-new-rs47934	A09	2190307	4.0171	3.8521	3.3032	-44.2844	0.4297	GG
	pLARmEB	seq-new-rs39480	A09	1894342	3.883	1.9013	3.1767	-45.5685	0.3921	GG
	FASTmrMLM	seq-new-rs32124	C05	7967808	4.4761	3.058	3.7379	-81.6264	0.1175	AA
	FASTmrEMMA	seq-new-rs32124	C05	7967808	4.2255	2.5484	3.5002	-154.845	0.1175	AA
	mrMLM	seq-new-rs32124	C05	7967808	4.1804	4.5226	3.4575	-100.836	0.1182	AA
	ISIS EM-BLASSO	seq-new-rs30930	C06	16049708	4.429	1.5991	3.6932	-51.9946	0.1619	AA
	ISIS EM-BLASSO	seq-new-rs42840	C07	28593929	4.4537	1.5321	3.7166	41.9204	0.3048	AA
	ISIS EM-BLASSO	seq-new-rs28637	C07	44197394	4.2107	1.5721	3.4862	-39.2622	0.4238	AA
	pKWmEB	Bn-scaff_16110_1-p1185491	C07	43759164	4.027	2.3912	3.3125	42.1806	0.1709	AA
	ISIS EM-BLASSO	seq-new-rs24204	C08	10444366	7.5717	4.3703	6.7157	66.818	0.3921	GG
	pLARmEB	seq-new-rs42412	C08	11438839	5.1491	3.1041	4.3795	57.547	0.3825	AA
	pLARmEB	seq-new-rs35134	A01	2070902	6.2564	0.2315	5.4431	-0.0044	0.4413	GG
	pLARmEB	Bn-A01-p5994980	A01	5478000	5.3633	1.3447e-05	4.5846	3.4654e-05	0.3841	AA
	pLARmEB	seq-new-rs39892	A02	4420605	4.2894	0.2465	3.5608	0.0047	0.4381	TT
	ISIS EM-BLASSO	Bn-A02-p9080423	A02	5896847	3.7898	1.2294	3.0889	0.0067	0.319	GG
	FASTmrEMMA	Bn-A03-p10565738	A03	9746276	5.8857	4.6451	5.0861	-0.0242	0.4238	AA
	pLARmEB	Bn-A03-p10565738	A03	9746276	5.7664	1.3651	4.9714	-0.0107	0.4238	AA
	ISIS EM-BLASSO	Bn-A03-p10565738	A03	9746276	5.3398	5.0272	4.5621	-0.0125	0.4238	AA
	pLARmEB	Bn-A04-p9088760	A04	10181437	7.9149	0.0011	7.0489	-0.0003	0.3651	CC
	FASTmrMLM	Bn-A04-p12314909	A04	13306243	6.6961	2.7509	5.8676	0.0094	0.3921	GG
	pLARmEB	Bn-A04-p12314909	A04	13306243	5.7652	1.5948	4.9703	0.0117	0.3921	GG
	pLARmEB	Bn-A04-p13173919	A04	13935740	5.5502	0.1887	4.7638	-0.005	0.1841	GG
	mrMLM	Bn-A04-p12314909	A04	13306243	4.4426	4.5857	3.7061	0.0127	0.3882	GG
	pLARmEB	seq-new-rs39970	A04	18424204	4.0788	0.0597	3.3614	0.0023	0.3667	GG
	ISIS EM-BLASSO	Bn-A04-p12314909	A04	13306243	3.7337	1.9375	3.0361	0.0079	0.3921	GG
	pLARmEB	Bn-A05-p2142102	A05	2273504	9.1889	0.6061	8.2896	0.0076	0.3349	AA
	pLARmEB	Bn-A05-p21029910	A05	19187926	7.9551	0.0024	7.088	0.0005	0.2778	GG
	pKWmEB	Bn-A05-p2142102	A05	2273504	6.9271	4.6461	6.091	0.009	0.3307	AA
	ISIS EM-BLASSO	Bn-A05-p20550694	A05	18750607	4.9834	1.6372	4.2212	-0.0099	0.1444	AA
	pLARmEB	Bn-A05-p20550694	A05	18750607	4.862	0.3362	4.1053	-0.0074	0.1444	AA
	FASTmrMLM	Bn-A05-p2142102	A05	2273504	4.1535	1.954	3.4321	0.0083	0.3349	AA
	pKWmEB	Bn-A05-p20554567	A05	18754440	3.9928	3.2642	3.2802	-0.0063	0.3211	AA
	FASTmrMLM	Bn-A05-p20550694	A05	18750607	3.7093	0.1716	3.0132	-0.0032	0.1444	AA
	pLARmEB	seq-new-rs39323	A07	9849247	6.7104	0.2836	5.8814	-0.0061	0.1444	GG
	pLARmEB	Bn-A08-p17446253	A08	14903514	6.8755	8.6095e-05	6.0411	9.7862e-05	0.2413	AA
	ISIS EM-BLASSO	Bn-A09-p29785600	A09	27620498	9.343	3.7569	8.4399	-0.0153	0.1429	GG
	FASTmrMLM	Bn-A09-p29785600	A09	27620498	6.8325	2.8335	5.9995	-0.0133	0.1429	GG
	pLARmEB	Bn-A09-p29785600	A09	27620498	6.6116	1.1421	5.786	-0.0138	0.1429	GG
	pLARmEB	Bn-A09-p32225646	A09	30078611	5.3086	0.4554	4.5322	0.0064	0.3206	AA
	mrMLM	Bn-A09-p29785600	A09	27620498	4.0269	3.854	3.3124	-0.0162	0.1438	GG
	pLARmEB	chrA10_6792874	A10	6792874	4.0149	0.9848	3.3011	0.009	0.2952	AA
	ISIS EM-BLASSO	seq-new-rs28058	C01	12053588	4.1346	0.0788	3.4142	0.0018	0.2063	AA
	pLARmEB	Bn-scaff_24947_1-p89885	C01	12491167	4.0172	6.4079e-06	3.3033	-2.4282e-05	0.3302	AA
	pLARmEB	Bn-scaff_20210_1-p383168	C01	8059571	3.9315	0.1001	3.2224	-0.0051	0.0921	AA
	pLARmEB	seq-new-rs43432	C02	15268545	12.8886	0.2763	11.9138	0.012	0.4952	AG
	pLARmEB	Bn-scaff_16394_1-p850210	C04	32145128	7.9098	0.9449	7.044	-0.0108	0.1524	AA
	pLARmEB	seq-new-rs35212	C04	24485156	7.8618	0.0463	6.9974	-0.003	0.1159	AA
	mrMLM	seq-new-rs27617	C04	33004805	4.8493	12.5604	4.0932	-0.0226	0.1805	GG
	FASTmrEMMA	chrC04_362418	C04	362418	4.6494	3.2116	3.9028	-0.0223	0.2841	AA
	pLARmEB	seq-new-rs44060	C04	6399958	4.3853	8.1436e-07	3.6517	1.2558e-05	0.4571	AG
	pKWmEB	seq-new-rs35212	C04	24485156	4.3803	1.7772	3.647	-0.0046	0.1166	AA
	pLARmEB	Bn-scaff_21496_1-p440091	C05	4860991	8.193	0.1	7.3193	0.003	0.3524	GG
	pLARmEB	Bn-scaff_20901_1-p2028283	C05	1975320	6.1034	0.1098	5.2957	-0.0042	0.1508	AA
	pLARmEB	Bn-scaff_20219_1-p50816	C05	40729721	4.9614	0.0008	4.2001	-0.0003	0.4476	GG
	ISIS EM-BLASSO	Bn-scaff_15676_1-p342488	C05	42566167	4.2956	0.239	3.5666	-0.0028	0.4651	GG
	pLARmEB	seq-new-rs42923	C05	42238193	4.2081	0.4625	3.4838	-0.0063	0.4492	AA
	pLARmEB	seq-new-rs32499	C06	15495107	11.7678	1.0252	10.8132	-0.018	0.0667	TT
	pLARmEB	Bn-scaff_20773_1-p462178	C06	5261843	7.2485	0.5292	6.4022	0.0067	0.3984	GG
	ISIS EM-BLASSO	Bn-scaff_20773_1-p462178	C06	5261843	4.4309	1.5705	3.695	0.007	0.3984	GG
	pKWmEB	Bn-scaff_15818_1-p278418	C06	15561424	4.2592	4.6834	3.5322	-0.0101	0.1518	GG
	pLARmEB	Bn-scaff_15818_1-p363620	C06	15656961	4.0189	0.0334	3.3049	-0.0017	0.4048	AA
	pKWmEB	seq-new-rs32499	C06	15495107	3.958	5.6727	3.2474	-0.0171	0.0671	TT
	pLARmEB	seq-new-rs30998	C07	44509358	4.1786	4.7619e-06	3.4558	2.8266e-05	0.073	AA
	pLARmEB	seq-new-rs27242	C07	24500189	4.0562	6.036e-06	3.3401	-2.2673e-05	0.3095	AC
	ISIS EM-BLASSO	Bn-scaff_18202_1-p1536412	C07	22287865	3.717	1.5572	3.0204	0.0079	0.2556	GG
	pLARmEB	chrC08_33813578	C08	33813578	14.1706	0.0126	13.1747	0.001	0.4397	GG
	FASTmrEMMA	Bn-scaff_16445_1-p853363	C08	35956958	3.9079	2.3305	3.2002	-0.019	0.3159	GG
	pLARmEB	seq-new-rs42632	C09	20624188	13.4945	1.8061	12.5094	-0.0145	0.1159	GG
	pLARmEB	seq-new-rs36670	C09	8254495	10.5156	0.1001	9.5861	-0.0029	0.3921	GG
	pLARmEB	seq-new-rs28666	C09	21606040	5.173	0.0005	4.4024	0.0002	0.1714	GG
	pLARmEB	seq-new-rs36229	C09	42597645	4.2974	0.4353	3.5684	-0.0081	0.1349	GG
TSA	ISIS EM-BLASSO	seq-new-rs32620	A03	2981029	5.5742	2.7214	4.7868	1.3731	0.4016	AA
	pKWmEB	seq-new-rs32620	A03	2981029	4.9449	4.9813	4.1844	1.3754	0.3978	AA
	mrMLM	seq-new-rs32620	A03	2981029	4.7869	4.7613	4.0337	1.8938	0.3978	AA
	pLARmEB	Bn-A03-p10565738	A03	9746276	4.7085	2.0765	3.959	-1.4428	0.4238	AA
	ISIS EM-BLASSO	Bn-A04-p12314909	A04	13306243	8.2673	4.8799	7.3916	1.8439	0.3921	GG
	mrMLM	Bn-A04-p12314909	A04	13306243	6.5382	5.2471	5.7151	1.9937	0.3882	GG
	pLARmEB	Bn-A04-p12314909	A04	13306243	4.6705	1.606	3.9228	1.2883	0.3921	GG
	FASTmrMLM	Bn-A04-p12314909	A04	13306243	4.4928	2.7679	3.7538	1.3887	0.3921	GG
	pKWmEB	Bn-A04-p12314909	A04	13306243	4.2907	4.4441	3.562	1.298	0.3882	GG
	mrMLM	Bn-A05-p2142102	A05	2273504	5.038	4.3054	4.2733	1.8927	0.3307	AA
	pKWmEB	Bn-A05-p2142102	A05	2273504	4.1598	3.9879	3.438	1.1854	0.3307	AA
	pLARmEB	Bn-A05-p20554567	A05	18754440	4.1107	1.0747	3.3916	-1.0856	0.3222	AA
	pLARmEB	Bn-A05-p2142102	A05	2273504	3.8434	1.0591	3.1394	1.0965	0.3349	AA
	pLARmEB	seq-new-rs39480	A09	1894342	4.5759	1.5623	3.8328	-1.3003	0.3921	GG
	ISIS EM-BLASSO	seq-new-rs47895	A10	7125764	3.7185	1.2267	3.0218	0.9258	0.373	AA
	pKWmEB	Bn-scaff_16394_1-p850210	C04	32145128	6.7629	11.4813	5.9322	-2.9171	0.1534	AA
	mrMLM	Bn-scaff_16394_1-p850210	C04	32145128	5.5562	7.7195	4.7696	-2.8988	0.1534	AA
	FASTmrMLM	Bn-scaff_16394_1-p850210	C04	32145128	4.9332	6.0205	4.1732	-2.4551	0.1524	AA
	ISIS EM-BLASSO	Bn-scaff_16394_1-p850210	C04	32145128	4.1501	4.3053	3.4289	-2.0762	0.1524	AA
	pLARmEB	Bn-scaff_16394_1-p850210	C04	32145128	3.9154	2.4927	3.2072	-1.924	0.1524	AA
	mrMLM	Bn-scaff_15818_1-p278418	C06	15561424	5.8504	5.1586	5.0522	-2.6834	0.1518	GG
	pLARmEB	Bn-scaff_15818_1-p278418	C06	15561424	5.8197	1.8009	5.0227	-1.8518	0.1508	GG
	ISIS EM-BLASSO	Bn-scaff_15818_1-p278418	C06	15561424	5.6843	2.7215	4.8925	-1.8692	0.1508	GG
	mrMLM	seq-new-rs32499	C06	15495107	5.0316	4.3826	4.2672	-3.4875	0.0671	TT
	pLARmEB	seq-new-rs32499	C06	15495107	4.4147	1.3896	3.6796	-2.2937	0.0667	TT
	ISIS EM-BLASSO	seq-new-rs32499	C06	15495107	4.0719	2.0406	3.3549	-2.2823	0.0667	TT
	FASTmrMLM	seq-new-rs32499	C06	15495107	3.9853	1.9943	3.2731	-2.2562	0.0667	TT
	pKWmEB	Bn-scaff_15818_1-p278418	C06	15561424	3.8628	3.486	3.1576	-1.4088	0.1518	GG
	pLARmEB	Bn-scaff_18202_1-p1536412	C07	22287865	4.5798	1.2047	3.8365	1.2558	0.2556	GG
	ISIS EM-BLASSO	Bn-scaff_16445_1-p852506	C08	35957815	3.9662	2.291	3.2551	-1.2779	0.3286	GG
	mrMLM	seq-new-rs44537	C09	1985618	5.7397	3.93	4.9458	3.5357	0.401	CC
	ISIS EM-BLASSO	seq-new-rs44537	C09	1985618	4.3763	2.076	3.6432	2.4645	0.4032	CC

## Sheet: Table S3
Table S3: Summary of QTN clusters associated with root-related traits in B. napus detected under low potassium condition
Cluster	Trait	Model	Marker	Chr	Marker position (bp)	P-value	R2 (%)	LOD score	Haplotype Block (Mb)
qRT.A01-1	TRL	mrMLM	seq-new-rs27069	A01	19833111	3.7395	4.8544	3.0416	­
	RSR	FASTmrMLM	Bn-A01-p23685466	A01	19738170	20.1549	0.0527	19.0808
qRT.A01-2	RFW	pLARmEB	Bn-A01-p22051502	A01	18668814	3.977	0.5509	3.2653	­
	RFW	pKWmEB	Bn-A01-p22051502	A01	18668814	5.452	2.6626	4.6696
qRT.A01-3	RSR	FASTmrMLM	Bn-Scaffold000444-p5763	A01	10254967	21.8513	0.5176	20.7594	10.255-10.290
	RSR	pKWmEB	Bn-Scaffold000444-p5763	A01	10254967	3.9608	2.0095	3.25
	RSR	ISIS EM-BLASSO	Bn-Scaffold000444-p5763	A01	10254967	4.3992	0.7787	3.6649
qRT.A01-4	RSR	pLARmEB	chrA01_7066261	A01	7066261	61.6024	7.4852e-05	60.2833	­
qRT.A01-5	RSR	pLARmEB	Bn-A01-p6715317	A01	6156424	18.0751	0.0003	17.0251	­
qRT.A01-6	TRV	pLARmEB	Bn-A01-p5994980	A01	5478000	5.3633	1.3447e-05	4.5846	5.478-5.525
qRT.A01-7	RSR	FASTmrMLM	seq-new-rs41825	A01	5397336	24.7688	0.913	23.6492	5.397-5.525
	RSR	ISIS EM-BLASSO	seq-new-rs41825	A01	5397336	5.2124	1.1746	4.4401
qRT.A01-8	RSR	pKWmEB	seq-new-rs30637	A01	4902778	3.7963	3.2589	3.095	4.799-4.903
	TRN	ISIS EM-BLASSO	seq-new-rs37780	A01	4799202	4.2557	1.2215	3.5288
qRT.A01-9	RSR	pLARmEB	Bn-A01-p2699907	A01	2205846	38.8385	5.7467e-05	37.62	2.166-2.206
qRT.A01-10	TRV	pLARmEB	seq-new-rs35134	A01	2070902	6.2564	0.2315	5.4431	2.071-2.166
qRT.A01-11	PRL	ISIS EM-BLASSO	Bn-A01-p2340048	A01	1819172	4.9747	2.3544	4.2128	1.819-1.939
qRT.A01-12	RSR	FASTmrMLM	Bn-A01-p2187099	A01	1672687	21.1314	0.0707	20.0469	­
qRT.A01-13	RSR	pLARmEB	Bn-A01-p1150857	A01	754538	34.7928	0.0412	33.5984	7.545-7.988
qRT.A02-1	RSR	pLARmEB	Bn-A02-p27122935	A02	24446240	37.6248	0.0003	36.4133	24.331-24.496
	RSR	pLARmEB	Bn-A02-p27111963	A02	24435270	30.6087	0.0006	29.4425
	RSR	FASTmrMLM	Bn-A02-p27022909	A02	24330966	16.0765	0.0016	15.0525
	RSR	pLARmEB	Bn-A02-p27022909	A02	24330966	35.8266	0.0013	34.6258
qRT.A02-2	RSR	FASTmrMLM	seq-new-rs27104	A02	21202264	22.0678	0.0168	20.9737	­
qRT.A02-3	RSR	FASTmrMLM	chrA02_11691606	A02	11691606	48.8044	0.0742	47.536	11.693-11.698
qRT.A02-4	RFW	mrMLM	Bn-A02-p13803435	A02	10432009	4.0328	5.1622	3.318	­
	RFW	FASTmrMLM	Bn-A02-p13803435	A02	10432009	4.3345	2.7463	3.6035
	RFW	ISIS EM-BLASSO	Bn-A02-p13803435	A02	10432009	4.1183	2.5368	3.3988
	RSR	FASTmrMLM	Bn-A02-p13803435	A02	10432009	30.3817	0.0532	29.2171
qRT.A02-5	RSR	pLARmEB	seq-new-rs29898	A02	9590101	6.347	0.0154	5.5305	­
qRT.A02-6	RSR	pLARmEB	Bn-A02-p11998921	A02	8705552	9.0886	0.0002	8.1917	­
qRT.A02-7	RSR	pLARmEB	Bn-A02-p11816790	A02	8522674	11.2906	0.0002	10.3453	8.523-8.702
qRT.A02-8	TRN	pKWmEB	seq-new-rs47416	A02	8145779	6.3311	6.7842	5.5152	­
qRT.A02-9	PRL	FASTmrEMMA	chrA02_6381405	A02	6381405	4.4935	2.7885	3.7545	6.375-6.382
	PRL	ISIS EM-BLASSO	chrA02_6381405	A02	6381405	3.8407	1.6743	3.1368
qRT.A02-10	TRV	ISIS EM-BLASSO	Bn-A02-p9080423	A02	5896847	3.7898	1.2294	3.0889	5.869-5.933
qRT.A02-11	TRN	pLARmEB	Bn-A02-p8323616	A02	5287814	4.8599	2.8487	4.1033	5.151-5.288
	TRN	pKWmEB	Bn-A02-p8323616	A02	5287814	4.4877	5.0651	3.7489
	TRN	ISIS EM-BLASSO	Bn-A02-p8323616	A02	5287814	4.7287	2.4795	3.9782
	RSR	pLARmEB	Bn-A02-p8199891	A02	5191339	15.5602	4.2367e-05	14.5435
	RSR	pLARmEB	Bn-A02-p8179492	A02	5170938	14.7209	0.0001	13.7165
	RSR	pLARmEB	seq-new-rs45901	A02	5151274	14.454	5.7867e-05	13.4537
qRT.A02-12	TRV	pLARmEB	seq-new-rs39892	A02	4420605	4.2894	0.2465	3.5608	4.421-4.503
qRT.A02-13	RFW	ISIS EM-BLASSO	seq-new-rs42877	A02	2098235	4.2863	5.2157	3.5578	2.098-2.333
qRT.A02-14	PRL	mrMLM	seq-new-rs49058	A02	1601300	5.4521	13.637	4.6697	­
	PRL	FASTmrMLM	seq-new-rs49058	A02	1601300	4.8637	8.5053	4.1069
	PRL	pLARmEB	seq-new-rs49058	A02	1601300	7.5298	8.6199	6.675
	PRL	pKWmEB	seq-new-rs49058	A02	1601300	5.5822	13.637	4.7945
	PRL	ISIS EM-BLASSO	seq-new-rs49058	A02	1601300	5.3612	8.7179	4.5826
qRT.A02-15	RSR	pLARmEB	Bn-A02-p2799146	A02	349183	10.7216	0.001	9.7878	3.372-3.629
qRT.A03-1	RSR	pLARmEB	seq-new-rs33617	A03	28174709	18.2649	2.3306e-05	17.2126	­
qRT.A03-2	RSR	pLARmEB	Bn-A03-p26437680	A03	24829616	9.811	0.0031	8.897	­
	RSR	FASTmrMLM	Bn-A03-p25839360	A03	24214079	9.7764	0.3501	8.8632
qRT.A03-3	TRN	ISIS EM-BLASSO	Bn-A03-p21238466	A03	20003762	4.0298	1.8512	3.3152	­
qRT.A03-4	RSR	FASTmrMLM	seq-new-rs46528	A03	19217867	48.5786	0.0297	47.3112	19.217-19.268
qRT.A03-5	TRN	mrMLM	seq-new-rs34099	A03	18786456	4.5843	6.8097	3.8408	18.786-18.857
	TRN	FASTmrMLM	seq-new-rs34099	A03	18786456	5.1062	4.2714	4.3385
	TRN	FASTmrEMMA	seq-new-rs34099	A03	18786456	4.6443	2.64	3.8979
	TRN	pKWmEB	seq-new-rs34099	A03	18786456	5.6719	5.6363	4.8806
qRT.A03-6	PRL	mrMLM	seq-new-rs40143	A03	17529410	4.3937	4.0282	3.6597	17.529-17.607
	PRL	pKWmEB	seq-new-rs40143	A03	17529410	4.5865	4.0282	3.8429
qRT.A03-7	RSR	FASTmrMLM	seq-new-rs32414	A03	16137692	11.4505	0.3762	10.502	­
	RSR	pKWmEB	seq-new-rs32414	A03	16137692	4.5077	4.8067	3.7679
qRT.A03-8	RSR	pLARmEB	Bn-A03-p14282460	A03	13465551	22.4292	0.0047	21.3315	­
qRT.A03-9	RSR	pLARmEB	seq-new-rs30168	A03	12312727	46.5318	0.4669	45.2738	12.312-12.428
qRT.A03-10	TRN	pKWmEB	Bn-scaff_22466_1-p746149	A03	10371382	4.2198	4.0392	3.4948	­
	TRN	ISIS EM-BLASSO	Bn-scaff_22466_1-p746149	A03	10371382	4.9658	2.4823	4.2043
qRT.A03-11	RSR	pLARmEB	Bn-A03-p10651420	A03	9808008	44.5259	0.0002	43.2775	­
qRT.A03-12	TSA	pLARmEB	Bn-A03-p10565738	A03	9746276	4.7085	2.0765	3.959	­
	TRV	FASTmrEMMA	Bn-A03-p10565738	A03	9746276	5.8857	4.6451	5.0861
	TRV	pLARmEB	Bn-A03-p10565738	A03	9746276	5.7664	1.3651	4.9714
	TRV	ISIS EM-BLASSO	Bn-A03-p10565738	A03	9746276	5.3398	5.0272	4.5621
	RSR	FASTmrMLM	Bn-A03-p10023639	A03	9214456	19.2116	0.2968	18.1481
	RSR	pLARmEB	Bn-A03-p10023639	A03	9214456	7.135	0.7136	6.2923
	RSR	pKWmEB	Bn-A03-p10023639	A03	9214456	3.8562	2.0463	3.1514
qRT.A03-13	RSR	pLARmEB	seq-new-rs48377	A03	4187272	41.8268	2.1531	40.5921	­
	RSR	pKWmEB	seq-new-rs48377	A03	4187272	3.7326	2.69	3.0351
qRT.A03-14	RSR	FASTmrMLM	seq-new-rs47141	A03	3909463	17.9615	0.0354	16.9129	3.909-3.955
	RSR	ISIS EM-BLASSO	seq-new-rs47141	A03	3909463	3.8767	0.6452	3.1707
qRT.A03-15	RSR	pLARmEB	Bn-A03-p3951816	A03	3513409	6.7505	6.801e-05	5.9202	3.513-3.570
qRT.A03-16	RSR	FASTmrMLM	seq-new-rs34145	A03	3273797	74.1855	0.26	72.8261	­
qRT.A03-17	TRL	pKWmEB	seq-new-rs32620	A03	2981029	3.8313	4.8723	3.128	2.877-2.981
	TSA	mrMLM	seq-new-rs32620	A03	2981029	4.7869	4.7613	4.0337
	TSA	pKWmEB	seq-new-rs32620	A03	2981029	4.9449	4.9813	4.1844
	TSA	ISIS EM-BLASSO	seq-new-rs32620	A03	2981029	5.5742	2.7214	4.7868
qRT.A03-18	RSR	pLARmEB	seq-new-rs26771	A03	2504693	18.4076	0.4661	17.3536	­
qRT.A04-1	TRV	pLARmEB	seq-new-rs39970	A04	18424204	4.0788	0.0597	3.3614	­
qRT.A04-2	RSR	pLARmEB	Bn-A04-p16651306	A04	16823695	4.3285	0.0249	3.5978	16.711-16.824
	RSR	FASTmrMLM	Bn-A04-p16556868	A04	16714915	53.6184	0.1002	52.3295
	RSR	pLARmEB	Bn-A04-p16556868	A04	16714915	56.2749	0.0015	54.9755
	RSR	ISIS EM-BLASSO	Bn-A04-p16553214	A04	16711259	4.5099	0.4331	3.77
qRT.A04-3	RFW	pLARmEB	seq-new-rs25813	A04	14374563	4.1364	1.3726	3.4159	­
	TRV	pLARmEB	Bn-A04-p13173919	A04	13935740	5.5502	0.1887	4.7638	13.936-14.051
qRT.A04-4	RSR	pLARmEB	Bn-A04-p12818353	A04	13483012	3.6955	0.0076	3.0002	13.306-13.507
	TRL	ISIS EM-BLASSO	Bn-A04-p12675088	A04	13399643	4.2618	2.0004	3.5346
	TRL	FASTmrEMMA	Bn-A04-p12314909	A04	13306243	3.7947	2.0444	3.0936
	TRL	pKWmEB	Bn-A04-p12314909	A04	13306243	3.9446	5.053	3.2347
	TSA	mrMLM	Bn-A04-p12314909	A04	13306243	6.5382	5.2471	5.7151
	TSA	FASTmrMLM	Bn-A04-p12314909	A04	13306243	4.4928	2.7679	3.7538
	TSA	pLARmEB	Bn-A04-p12314909	A04	13306243	4.6705	1.606	3.9228
	TSA	pKWmEB	Bn-A04-p12314909	A04	13306243	4.2907	4.4441	3.562
	TSA	ISIS EM-BLASSO	Bn-A04-p12314909	A04	13306243	8.2673	4.8799	7.3916
	TRV	mrMLM	Bn-A04-p12314909	A04	13306243	4.4426	4.5857	3.7061
	TRV	FASTmrMLM	Bn-A04-p12314909	A04	13306243	6.6961	2.7509	5.8676
	TRV	pLARmEB	Bn-A04-p12314909	A04	13306243	5.7652	1.5948	4.9703
	TRV	ISIS EM-BLASSO	Bn-A04-p12314909	A04	13306243	3.7337	1.9375	3.0361
qRT.A04-5	PRL	ISIS EM-BLASSO	Bn-A04-p10760138	A04	11898804	3.8891	1.6927	3.1824	­
	RSR	pLARmEB	chrA04_11531191	A04	11531191	10.0992	0.2305	9.1787
qRT.A04-6	TRV	pLARmEB	Bn-A04-p9088760	A04	10181437	7.9149	0.0011	7.0489	­
qRT.A04-7	RSR	pLARmEB	Bn-A04-p2713564	A04	2419904	14.2321	0.0265	13.2352	­
qRT.A05-1	RSR	pLARmEB	seq-new-rs37721	A05	22396275	20.8419	0.0328	19.7604	22.382-22.434
qRT.A05-2	RSR	pLARmEB	seq-new-rs38036	A05	21519894	3.8862	0.0055	3.1797	21.181-21.520
	RSR	pLARmEB	Bn-A05-p23020834	A05	21180971	8.0452	0.0064	7.1756
qRT.A05-3	TRN	mrMLM	seq-new-rs36908	A05	20418224	4.0805	4.6692	3.3631	20.418-20.494
	TRN	FASTmrEMMA	seq-new-rs36908	A05	20418224	4.2673	2.3802	3.5398
qRT.A05-4	TRV	pLARmEB	Bn-A05-p21029910	A05	19187926	7.9551	0.0024	7.088	18.751-19.188
	TSA	pLARmEB	Bn-A05-p20554567	A05	18754440	4.1107	1.0747	3.3916
	TRV	pKWmEB	Bn-A05-p20554567	A05	18754440	3.9928	3.2642	3.2802
	TRV	FASTmrMLM	Bn-A05-p20550694	A05	18750607	3.7093	0.1716	3.0132
	TRV	pLARmEB	Bn-A05-p20550694	A05	18750607	4.862	0.3362	4.1053
	TRV	ISIS EM-BLASSO	Bn-A05-p20550694	A05	18750607	4.9834	1.6372	4.2212
qRT.A05-5	TRN	ISIS EM-BLASSO	Bn-A05-p19539235	A05	17729667	5.9223	2.9841	5.1213	­
qRT.A05-6	RFW	pLARmEB	seq-new-rs31273	A05	12964405	4.4773	1.1986	3.7391	12.831-13.265
qRT.A05-7	RSR	FASTmrMLM	Bn-A05-p14355487	A05	10977468	28.3996	0.0682	27.2499	10.977-11.201
qRT.A05-8	RSR	pLARmEB	seq-new-rs48582	A05	9401946	12.6132	0.0595	11.6432	­
qRT.A05-9	RSR	pLARmEB	seq-new-rs39606	A05	6276665	19.3417	0.0114	18.2767	­
qRT.A05-10	RSR	FASTmrMLM	Bn-A05-p5475992	A05	5254456	37.8593	0.0002	36.6464	5.254-5.291
qRT.A05-11	TSA	mrMLM	Bn-A05-p2142102	A05	2273504	5.038	4.3054	4.2733	2.274-2.395
	TSA	pLARmEB	Bn-A05-p2142102	A05	2273504	3.8434	1.0591	3.1394
	TSA	pKWmEB	Bn-A05-p2142102	A05	2273504	4.1598	3.9879	3.438
	TRV	FASTmrMLM	Bn-A05-p2142102	A05	2273504	4.1535	1.954	3.4321
	TRV	pLARmEB	Bn-A05-p2142102	A05	2273504	9.1889	0.6061	8.2896
	TRV	pKWmEB	Bn-A05-p2142102	A05	2273504	6.9271	4.6461	6.091
qRT.A05-12	RSR	pLARmEB	seq-new-rs41341	A05	1706774	5.2757	0.0006	4.5007	1.701.837
qRT.A05-13	RSR	pLARmEB	Bn-A05-p701389	A05	815814	14.5039	0.0001	13.5028	­
qRT.A06-1	RSR	pLARmEB	seq-new-rs47872	A06	23784910	19.9313	0.3178	18.8597	­
	RSR	ISIS EM-BLASSO	seq-new-rs47872	A06	23784910	4.8254	0.6057	4.0704
	RSR	FASTmrMLM	seq-new-rs23299	A06	22983078	7.4293	0.2922	6.5775
qRT.A06-2	RSR	pLARmEB	Bn-A06-p21069394	A06	20602780	38.5984	1.7943	37.3813	20.588-20.679
	RSR	ISIS EM-BLASSO	Bn-A06-p21069394	A06	20602780	5.64	1.1028	4.85
	RSR	FASTmrMLM	Bn-A06-p21083748	A06	20587641	4.1134	0.0615	3.3942
qRT.A06-3	RSR	pLARmEB	Bn-A06-p18040363	A06	19425736	10.4725	0.0059	9.5439	­
qRT.A06-4	RSR	pLARmEB	Bn-A06-p17112322	A06	18520037	8.0322	0.8085	7.163	18.520-18.660
	RSR	ISIS EM-BLASSO	Bn-A06-p17112322	A06	18520037	6.3661	1.0996	5.5489
	RSR	FASTmrMLM	Bn-A06-p17042021	A06	18458643	7.3308	0.3858	6.482
qRT.A06-5	PRL	mrMLM	Bn-A06-p16133328	A06	17620358	4.0517	6.6675	3.3358	17.519-17.621
	PRL	FASTmrMLM	Bn-A06-p16133328	A06	17620358	4.4734	3.8372	3.7354
	PRL	pLARmEB	Bn-A06-p16133328	A06	17620358	4.9076	2.9891	4.1488
	PRL	pKWmEB	Bn-A06-p16133328	A06	17620358	4.4384	6.6675	3.7021
qRT.A06-6	RSR	FASTmrMLM	seq-new-rs45139	A06	7782732	12.8131	0.0048	11.8396	­
qRT.A06-7	RSR	pLARmEB	Bn-A06-p7636729	A06	7278405	11.9725	2.5607e-05	11.0141	7.101-7.288
qRT.A06-8	PRL	ISIS EM-BLASSO	Bn-A06-p6129072	A06	5563828	4.1765	2.3784	3.4538	­
qRT.A06-9	SFW	pLARmEB	Bn-A06-p3177472	A06	3053138	5.6527	2.2498	4.8622	3.026-3.065
qRT.A06-10	RSR	pLARmEB	seq-new-rs33430	A06	2265805	57.3497	1.9389	56.0462	2.214-2.300
	RSR	pKWmEB	seq-new-rs33430	A06	2265805	5.6283	3.4935	4.8388
	TRN	pLARmEB	seq-new-rs29269	A06	2213575	3.7209	2.0409	3.0241
	TRN	ISIS EM-BLASSO	seq-new-rs29269	A06	2213575	6.6232	3.5132	5.7972
qRT.A06-11	RSR	pLARmEB	Bn-A06-p1217543	A06	1256797	19.5694	0.0226	18.5018	­
qRT.A07-1	PRL	mrMLM	Bn-A07-p21573107	A07	23110821	4.1944	3.0121	3.4708	22.882-23.111
	PRL	FASTmrEMMA	Bn-A07-p21573107	A07	23110821	4.3049	2.4356	3.5755
	PRL	pLARmEB	Bn-A07-p21573107	A07	23110821	4.2445	1.4144	3.5182
	PRL	pKWmEB	Bn-A07-p21573107	A07	23110821	4.1035	3.0121	3.3848
	PRL	ISIS EM-BLASSO	Bn-A07-p21573107	A07	23110821	6.4546	3.3123	5.6343
	RSR	pKWmEB	Bn-A07-p21328168	A07	22881633	5.8897	2.2001	5.09
qRT.A07-2	RSR	pLARmEB	Bn-A07-p17068106	A07	18970807	17.485	0.0576	16.4424	18.971-19.142
	RSR	pLARmEB	seq-new-rs40916	A07	18172940	20.6467	0.451	19.5673
	RSR	pKWmEB	seq-new-rs40916	A07	18172940	3.7887	2.6062	3.0879
qRT.A07-3	RSR	pLARmEB	seq-new-rs27355	A07	15355109	38.9224	0.0005	37.7035	15.355-15.359
qRT.A07-4	SFW	pLARmEB	seq-new-rs27660	A07	14779457	4.0831	1.885	3.3655	­
	RSR	FASTmrMLM	seq-new-rs27660	A07	14779457	21.2378	0.8272	20.1521
	RSR	pLARmEB	seq-new-rs27660	A07	14779457	4.4086	0.0266	3.6738
	RSR	ISIS EM-BLASSO	seq-new-rs27660	A07	14779457	12.3633	2.4191	11.3977
	RSR	pLARmEB	Bn-A07-p12487765	A07	14641437	4.029	0.017	3.3144
qRT.A07-5	RSR	FASTmrMLM	seq-new-rs23264	A07	10752890	24.5228	0.3245	23.4054	10.753-10.926
	RSR	ISIS EM-BLASSO	seq-new-rs23264	A07	10752890	10.0158	1.9038	9.0972
qRT.A07-6	TRV	pLARmEB	seq-new-rs39323	A07	9849247	6.7104	0.2836	5.8814	­
	RSR	ISIS EM-BLASSO	Bn-A07-p8348770	A07	9795581	3.9203	0.2717	3.2118
	RSR	pLARmEB	seq-new-rs40608	A07	9704794	49.415	0.2568	48.1439
qRT.A07-7	RSR	FASTmrMLM	chrA07_842721	A07	842721	13.361	0.0071	12.3781	­
	RSR	pLARmEB	chrA07_842721	A07	842721	14.5749	0.0009	13.5727
qRT.A08-1	RSR	pLARmEB	Bn-A08-p19410224	A08	16776096	51.0969	0.5113	49.8185	16.776-16.823
qRT.A08-2	TRV	pLARmEB	Bn-A08-p17446253	A08	14903514	6.8755	8.6095e-05	6.0411	14.439-14.904
	RSR	pLARmEB	Bn-A08-p17202184	A08	14688783	13.8487	5.6392e-05	12.8579
	RSR	pLARmEB	Bn-A08-p16998644	A08	14476890	18.9055	0.0148	17.8456
	RSR	pLARmEB	seq-new-rs31128	A08	14439079	14.0947	0.0004	13.1
qRT.A08-3	RSR	pLARmEB	seq-new-rs34475	A08	13041786	5.223	0.0009	4.4502	­
	SFW	mrMLM	seq-new-rs39127	A08	12905937	5.2945	5.5873	4.5187
	SFW	FASTmrMLM	seq-new-rs39127	A08	12905937	4.8202	2.9793	4.0654
	SFW	FASTmrEMMA	seq-new-rs39127	A08	12905937	4.3278	2.4526	3.5972
	SFW	pLARmEB	seq-new-rs39127	A08	12905937	4.8946	2.7763	4.1364
	SFW	ISIS EM-BLASSO	seq-new-rs39127	A08	12905937	4.5027	2.6722	3.7632
qRT.A08-4	SFW	pKWmEB	seq-new-rs37867	A08	11989106	4.491	4.6404	3.7521	11.778-11.989
	RSR	pLARmEB	Bn-A08-p14086488	A08	11777925	27.7139	7.8011e-06	26.5695
qRT.A09-1	RSR	FASTmrMLM	Bn-A09-p35529865	A09	32670736	11.6022	0.056	10.6508	32.671-32.707
qRT.A09-2	TRV	pLARmEB	Bn-A09-p32225646	A09	30078611	5.3086	0.4554	4.5322	­
qRT.A09-3	TRV	mrMLM	Bn-A09-p29785600	A09	27620498	4.0269	3.854	3.3124	­
	TRV	FASTmrMLM	Bn-A09-p29785600	A09	27620498	6.8325	2.8335	5.9995
	TRV	pLARmEB	Bn-A09-p29785600	A09	27620498	6.6116	1.1421	5.786
	TRV	ISIS EM-BLASSO	Bn-A09-p29785600	A09	27620498	9.343	3.7569	8.4399
qRT.A09-4	TFW	pKWmEB	Bn-A09-p27969744	A09	25899202	4.2284	4.2247	3.503	25.679-25.899
	SFW	pLARmEB	seq-new-rs26492	A09	25679360	4.3972	3.9614	3.663
qRT.A09-5	RSR	pLARmEB	chrA09_21910665	A09	21910665	4.4173	3.9496e-06	3.6821	­
qRT.A09-6	RSR	FASTmrMLM	seq-new-rs41605	A09	20895932	8.8915	0.0134	7.9995	20.896-21.000
qRT.A09-7	RSR	FASTmrMLM	seq-new-rs27156	A09	18777906	12.3925	0.22	11.4264	­
qRT.A09-8	TRN	pKWmEB	Bn-A09-p16090255	A09	11293879	5.1405	3.3894	4.3713	11.194-11.309
	TRN	ISIS EM-BLASSO	Bn-A09-p16090255	A09	11293879	5.2807	2.5322	4.5055
qRT.A09-9	RSR	FASTmrMLM	seq-new-rs27674	A09	7986196	9.4062	0.0299	8.5016	7.764-8.020
	RSR	FASTmrMLM	seq-new-rs40313	A09	7763695	15.5742	0.0121	14.5573
qRT.A09-10	RSR	FASTmrMLM	seq-new-rs35810	A09	7355352	42.8388	0.0906	41.5989	7.270-7.383
qRT.A09-11	TRN	ISIS EM-BLASSO	seq-new-rs37031	A09	4088275	4.2657	1.3685	3.5383	4.088-4.153
qRT.A09-12	RSR	pLARmEB	seq-new-rs31154	A09	2435439	14.1125	1.2058	13.1175	2.435-2.469
qRT.A09-13	TRN	pKWmEB	seq-new-rs47934	A09	2190307	4.0171	3.8521	3.3032	2.188-2.207
qRT.A09-14	RSR	pLARmEB	Bn-A09-p1973528	A09	1981614	10.9485	0.1304	10.01	1.734-1.982
	TSA	pLARmEB	seq-new-rs39480	A09	1894342	4.5759	1.5623	3.8328
	TRN	pLARmEB	seq-new-rs39480	A09	1894342	3.883	1.9013	3.1767
	TRN	ISIS EM-BLASSO	seq-new-rs27224	A09	1790017	4.3246	2.119	3.5941
qRT.A09-15	RSR	pLARmEB	seq-new-rs44034	A09	1419616	7.2154	0.0114	6.3702	­
qRT.A09-16	TRN	ISIS EM-BLASSO	chrA09_609465	A09	609465	6.8278	5.9706	5.9949	­
qRT.A10-1	SFW	FASTmrEMMA	Bn-A10-p15967013	A10	15593735	3.8298	1.8165	3.1265	15.580-15.775
	SFW	ISIS EM-BLASSO	Bn-A10-p15967013	A10	15593735	4.2928	1.9113	3.564
	TFW	ISIS EM-BLASSO	Bn-A10-p15967013	A10	15593735	4.4032	2.77	3.6687
qRT.A10-2	RSR	pLARmEB	seq-new-rs34283	A10	12715170	5.3685	1.5812	4.5896	12.423-12.715
	RSR	ISIS EM-BLASSO	seq-new-rs34283	A10	12715170	7.8802	1.8289	7.0152
	RSR	FASTmrMLM	Bn-A10-p11064857	A10	12422712	17.2485	0.0116	16.2089
	RSR	pLARmEB	Bn-A10-p11064857	A10	12422712	10.8385	3.2119e-05	9.9023
qRT.A10-3	RSR	pLARmEB	Bn-A10-p10120142	A10	11533850	7.5198	0.1082	6.6653	11.165-11.534
	RFW	pLARmEB	seq-new-rs49255	A10	11165398	4.1051	1.395	3.3863
	RFW	pKWmEB	seq-new-rs49255	A10	11165398	5.1335	2.1405	4.3646
qRT.A10-4	RSR	pLARmEB	seq-new-rs49267	A10	10434232	19.1438	0.0421	18.0811	10.434-10.436
qRT.A10-5	TRL	mrMLM	seq-new-rs47895	A10	7125764	4.522	3.1689	3.7815	7.075-7.132
	TSA	ISIS EM-BLASSO	seq-new-rs47895	A10	7125764	3.7185	1.2267	3.0218
	TRL	ISIS EM-BLASSO	seq-new-rs47506	A10	7088670	5.8282	3.3992	5.0308
qRT.A10-6	TRV	pLARmEB	chrA10_6792874	A10	6792874	4.0149	0.9848	3.3011	­
qRT.A10-7	SFW	mrMLM	Bn-A10-p2246688	A10	1588517	3.7299	3.8729	3.0326	­
	SFW	pLARmEB	Bn-A10-p2246688	A10	1588517	4.1211	1.6091	3.4014
qRT.C01-1	RSR	FASTmrMLM	Bn-scaff_15712_3-p666978	C01	37622548	3.8629	0.0095	3.1577	­
qRT.C01-2	RSR	pLARmEB	seq-new-rs38352	C01	35941996	16.2904	0.0066	15.2635	35.307-35.942
	RFW	pKWmEB	Bn-scaff_17515_1-p217213	C01	34672571	3.8086	3.2091	3.1066
qRT.C01-3	RSR	pLARmEB	seq-new-rs48127	C01	32889771	43.2283	0.1354	41.9864	32.559-32.648
qRT.C01-4	TFW	mrMLM	Bn-scaff_21820_1-p115471	C01	25541428	4.9691	10.7133	4.2075	25.393-25.714
	TFW	FASTmrMLM	Bn-scaff_21820_1-p115471	C01	25541428	4.348	6.8295	3.6163
	TFW	ISIS EM-BLASSO	Bn-scaff_21820_1-p115471	C01	25541428	4.0087	5.2331	3.2952
qRT.C01-5	RSR	pLARmEB	Bn-scaff_15906_1-p592770	C01	23796760	5.7536	1.9634	4.9591	22.886-23.997
	RSR	FASTmrMLM	seq-new-rs28740	C01	22886027	60.706	0.1	59.3901
qRT.C01-6	RFW	FASTmrEMMA	seq-new-rs33273	C01	13717750	4.7841	3.2799	4.031	13.718-13.821
qRT.C01-7	RSR	pLARmEB	seq-new-rs38417	C01	12806484	22.091	0.0488	20.9966	12.054-12.806
	TRV	pLARmEB	Bn-scaff_24947_1-p89885	C01	12491167	4.0172	6.4079e-06	3.3033
	RFW	pLARmEB	seq-new-rs42261	C01	12076682	4.3145	1.3211	3.5846
	TRV	ISIS EM-BLASSO	seq-new-rs28058	C01	12053588	4.1346	0.0788	3.4142
qRT.C01-8	RSR	pLARmEB	Bn-scaff_17592_1-p543445	C01	10902193	12.9579	0.1255	11.9819	10.749-10.912
qRT.C01-9	TRV	pLARmEB	Bn-scaff_20210_1-p383168	C01	8059571	3.9315	0.1001	3.2224	­
qRT.C01-10	RSR	FASTmrMLM	seq-new-rs40762	C01	5502197	10.2461	7.3475e-06	9.3224	­
qRT.C01-11	RSR	pLARmEB	seq-new-rs24884	C01	2585446	29.0121	0.0826	27.8577	2.585-2.599
qRT.C02-1	RSR	pLARmEB	seq-new-rs42262	C02	46032045	20.0468	0.0002	18.9739	­
qRT.C02-2	RSR	pLARmEB	seq-new-rs37336	C02	44923438	8.2125	0.1987	7.3383	­
qRT.C02-3	RSR	pLARmEB	seq-new-rs35447	C02	41717279	49.3315	0.0014	48.0608	41.487-41.717
	RFW	ISIS EM-BLASSO	Bn-scaff_17109_1-p857649	C02	41487480	5.7981	4.2196	5.0019
qRT.C02-4	PRL	mrMLM	seq-new-rs29028	C02	36639331	6.0929	4.9119	5.2856	­
	PRL	FASTmrMLM	seq-new-rs29028	C02	36639331	4.1366	2.4964	3.4161
	PRL	pLARmEB	seq-new-rs29028	C02	36639331	4.9696	2.0981	4.208
	PRL	pKWmEB	seq-new-rs29028	C02	36639331	4.1594	4.9119	3.4377
	TRL	mrMLM	seq-new-rs29028	C02	36639331	3.9926	5.5209	3.28
	TRL	FASTmrMLM	seq-new-rs29028	C02	36639331	4.2071	2.9659	3.4828
	TRL	pLARmEB	seq-new-rs29028	C02	36639331	4.9159	3.6441	4.1567
	TRL	ISIS EM-BLASSO	seq-new-rs29028	C02	36639331	4.6668	2.9808	3.9193
qRT.C02-5	TRV	pLARmEB	seq-new-rs43432	C02	15268545	12.8886	0.2763	11.9138	­
qRT.C02-6	RSR	pLARmEB	Bn-scaff_20461_1-p322463	C02	9345356	34.7804	0.0264	33.5861	9.345-9.410
qRT.C02-7	RFW	mrMLM	Bn-scaff_16804_4-p107537	C02	7605785	3.8583	10.0343	3.1534	7.606-7.642
	RFW	FASTmrMLM	Bn-scaff_16804_4-p107537	C02	7605785	4.2447	5.1902	3.5184
	RFW	pKWmEB	Bn-scaff_16804_4-p107537	C02	7605785	4.4301	10.3733	3.6942
qRT.C02-8	RSR	pLARmEB	seq-new-rs27454	C02	3969126	10.1725	6.2954e-06	9.2504	3.969-4.137
qRT.C03-1	RSR	pLARmEB	Bn-scaff_17440_1-p504474	C03	47920598	26.0025	0.0561	24.8722	47.827-47.968
qRT.C03-2	RSR	FASTmrMLM	seq-new-rs42936	C03	30675608	31.5123	0.0283	30.3397	­
	RSR	pLARmEB	seq-new-rs42936	C03	30675608	4.4461	0.0004	3.7094
qRT.C03-3	RSR	ISIS EM-BLASSO	Bn-scaff_17521_1-p289170	C03	21931168	3.9458	0.4741	3.2359	­
	RSR	FASTmrMLM	Bn-scaff_17521_1-p302471	C03	21918017	10.7448	0.2943	9.8105
qRT.C03-4	RSR	FASTmrMLM	seq-new-rs26837	C03	20605168	45.0193	0.0094	43.7685	20.597-20.607
	RSR	pLARmEB	seq-new-rs26837	C03	20605168	4.016	0.0003	3.3021
	RSR	FASTmrMLM	seq-new-rs44688	C03	20597013	50.5013	0.9993	49.2255
	RSR	ISIS EM-BLASSO	seq-new-rs44688	C03	20597013	4.2193	1.1338	3.4944
qRT.C03-5	SFW	pLARmEB	Bn-scaff_16700_1-p48395	C03	6352290	3.8132	1.1468	3.1109	­
qRT.C03-6	RSR	FASTmrMLM	Bn-scaff_15877_1-p363914	C03	4003032	10.4273	0.0103	9.4997	3.941-4.030
	RSR	pLARmEB	Bn-scaff_15877_1-p294800	C03	3942498	5.594	4.0993e-05	4.8058
qRT.C03-7	RSR	FASTmrMLM	Bn-scaff_15877_1-p152569	C03	3782767	19.5263	0.011	18.4592	3.741-3.783
qRT.C03-8	RSR	pLARmEB	Bn-scaff_16614_1-p1835045	C03	332220	22.6588	0.066	21.5588	3.038-3.322
qRT.C04-1	RSR	FASTmrMLM	Bn-scaff_20270_1-p1006352	C04	47079905	8.2618	0.1699	7.3862	­
qRT.C04-2	SFW	mrMLM	Bn-scaff_16888_1-p1169101	C04	45355403	5.3585	5.4977	4.58	45.336-45.360
	SFW	FASTmrMLM	Bn-scaff_16888_1-p1169101	C04	45355403	5.2845	4.2478	4.5091
	SFW	FASTmrEMMA	Bn-scaff_16888_1-p1169101	C04	45355403	6.0969	4.4876	5.2894
	SFW	pLARmEB	Bn-scaff_16888_1-p1169101	C04	45355403	9.7084	6.2069	8.7968
	SFW	pKWmEB	Bn-scaff_16888_1-p1169101	C04	45355403	7.188	7.6948	6.3436
	SFW	ISIS EM-BLASSO	Bn-scaff_16888_1-p1169101	C04	45355403	6.6042	4.832	5.7788
	TFW	mrMLM	Bn-scaff_16888_1-p1169101	C04	45355403	5.4935	6.1822	4.7094
	TFW	FASTmrMLM	Bn-scaff_16888_1-p1169101	C04	45355403	4.9024	4.2212	4.1438
	TFW	FASTmrEMMA	Bn-scaff_16888_1-p1169101	C04	45355403	4.9353	3.6176	4.1752
	TFW	pLARmEB	Bn-scaff_16888_1-p1169101	C04	45355403	5.6652	3.7023	4.8742
	TFW	pKWmEB	Bn-scaff_16888_1-p1169101	C04	45355403	4.7705	6.1595	4.018
	TFW	ISIS EM-BLASSO	Bn-scaff_16888_1-p1169101	C04	45355403	6.9712	4.8056	6.1337
qRT.C04-3	RSR	pLARmEB	seq-new-rs28302	C04	37267119	25.9435	0.0003	24.8137	­
qRT.C04-4	RFW	pLARmEB	seq-new-rs47705	C04	36583388	4.0854	2.0802	3.3677	­
qRT.C04-5	RSR	FASTmrMLM	seq-new-rs27541	C04	34315730	24.1624	0.1242	23.0483	­
	RSR	pLARmEB	seq-new-rs27541	C04	34315730	4.6657	0.1356	3.9182
qRT.C04-6	TRV	mrMLM	seq-new-rs27617	C04	33004805	4.8493	12.5604	4.0932	­
	SFW	FASTmrEMMA	seq-new-rs35905	C04	32972807	4.6779	3.5036	3.9298
	SFW	pLARmEB	seq-new-rs35905	C04	32972807	5.5443	3.3007	4.7581
	SFW	pKWmEB	seq-new-rs35905	C04	32972807	4.0032	5.6689	3.29
	SFW	ISIS EM-BLASSO	seq-new-rs35905	C04	32972807	5.186	4.1849	4.4148
	TFW	ISIS EM-BLASSO	seq-new-rs35905	C04	32972807	5.4781	3.6874	4.6946
	SFW	mrMLM	seq-new-rs38952	C04	32715347	4.0524	8.8511	3.3365
qRT.C04-7	RFW	pLARmEB	Bn-scaff_16394_1-p850210	C04	32145128	7.416	6.2672	6.5646	32.137-32.208
	TRL	mrMLM	Bn-scaff_16394_1-p850210	C04	32145128	5.074	7.4148	4.3077
	TRL	FASTmrMLM	Bn-scaff_16394_1-p850210	C04	32145128	4.8322	5.5344	4.0769
	TRL	pLARmEB	Bn-scaff_16394_1-p850210	C04	32145128	4.463	4.9536	3.7255
	TRL	pKWmEB	Bn-scaff_16394_1-p850210	C04	32145128	3.8734	10.1168	3.1676
	TRL	ISIS EM-BLASSO	Bn-scaff_16394_1-p850210	C04	32145128	4.0747	3.8055	3.3576
	TSA	mrMLM	Bn-scaff_16394_1-p850210	C04	32145128	5.5562	7.7195	4.7696
	TSA	FASTmrMLM	Bn-scaff_16394_1-p850210	C04	32145128	4.9332	6.0205	4.1732
	TSA	pLARmEB	Bn-scaff_16394_1-p850210	C04	32145128	3.9154	2.4927	3.2072
	TSA	pKWmEB	Bn-scaff_16394_1-p850210	C04	32145128	6.7629	11.4813	5.9322
	TSA	ISIS EM-BLASSO	Bn-scaff_16394_1-p850210	C04	32145128	4.1501	4.3053	3.4289
	TRV	pLARmEB	Bn-scaff_16394_1-p850210	C04	32145128	7.9098	0.9449	7.044
qRT.C04-8	RSR	FASTmrMLM	seq-new-rs30573	C04	25264080	14.8268	0.0085	13.8208	­
	TRV	pLARmEB	seq-new-rs35212	C04	24485156	7.8618	0.0463	6.9974
	TRV	pKWmEB	seq-new-rs35212	C04	24485156	4.3803	1.7772	3.647
qRT.C04-9	TRV	pLARmEB	seq-new-rs44060	C04	6399958	4.3853	8.1436e-07	3.6517	­
qRT.C04-10	TRV	FASTmrEMMA	chrC04_362418	C04	362418	4.6494	3.2116	3.9028	3.624-4.056
qRT.C05-1	TRV	ISIS EM-BLASSO	Bn-scaff_15676_1-p342488	C05	42566167	4.2956	0.239	3.5666	42.487-42.570
	TRV	pLARmEB	seq-new-rs42923	C05	42238193	4.2081	0.4625	3.4838
qRT.C05-2	TRV	pLARmEB	Bn-scaff_20219_1-p50816	C05	40729721	4.9614	0.0008	4.2001	­
qRT.C05-3	RSR	pLARmEB	seq-new-rs45241	C05	39515249	23.1511	0.0002	22.0464	­
	RSR	FASTmrMLM	seq-new-rs44551	C05	37785685	57.9392	0.0084	56.6334
	RSR	pLARmEB	seq-new-rs44551	C05	37785685	16.8147	0.0001	15.7808
qRT.C05-4	RSR	FASTmrMLM	seq-new-rs25200	C05	29147306	8.8907	0.0475	7.9987	29.145-29.147
	RSR	pLARmEB	seq-new-rs32965	C05	29145230	19.1352	6.8382e-06	18.0726
qRT.C05-5	TRN	mrMLM	seq-new-rs32124	C05	7967808	4.1804	4.5226	3.4575	­
	TRN	FASTmrMLM	seq-new-rs32124	C05	7967808	4.4761	3.058	3.7379
	TRN	FASTmrEMMA	seq-new-rs32124	C05	7967808	4.2255	2.5484	3.5002
qRT.C05-6	TRV	pLARmEB	Bn-scaff_21496_1-p440091	C05	4860991	8.193	0.1	7.3193	­
qRT.C05-7	TRV	pLARmEB	Bn-scaff_20901_1-p2028283	C05	1975320	6.1034	0.1098	5.2957	1.960-1.975
qRT.C05-8	RSR	pLARmEB	seq-new-rs31064	C05	721883	18.3795	1.6434e-05	17.3258	­
qRT.C06-1	RSR	FASTmrMLM	seq-new-rs41989	C06	35350362	6.8157	0.1553	5.9832	35.281-35.383
	RSR	pLARmEB	seq-new-rs42134	C06	35313567	9.9848	6.8599e-05	9.0669
	RSR	FASTmrMLM	Bn-scaff_17799_1-p1322660	C06	35281080	10.605	0.0098	9.6736
qRT.C06-2	RSR	pLARmEB	chrC06_29373997	C06	29373997	31.3766	7.4488e-05	30.2049	29.288-28.380
qRT.C06-3	RSR	pLARmEB	seq-new-rs23284	C06	23400581	5.2516	0.0025	4.4776	­
	RSR	pLARmEB	Bn-A07-p13334430	C06	20451781	43.662	1.215e-05	42.4179
qRT.C06-4	RSR	FASTmrMLM	seq-new-rs41700	C06	18868293	58.2176	0.5739	56.9108	18.944-18.959
	RSR	pKWmEB	seq-new-rs41700	C06	18868293	3.7786	3.0867	3.0784
	RSR	FASTmrMLM	Bn-scaff_18206_1-p457621	C06	18727287	41.1445	0.0478	39.9134
	RSR	FASTmrMLM	Bn-scaff_15818_2-p2060720	C06	18414576	22.6671	0.7044	21.5671
	RSR	pLARmEB	Bn-scaff_15818_2-p2060720	C06	18414576	17.8187	0.0429	16.7719
qRT.C06-5	RSR	FASTmrMLM	seq-new-rs42401	C06	16859353	27.1137	0.0547	25.9742	16.699-16.859
	RSR	FASTmrMLM	seq-new-rs24513	C06	16698860	14.113	0.0013	13.118
	TRN	ISIS EM-BLASSO	seq-new-rs30930	C06	16049708	4.429	1.5991	3.6932
qRT.C06-6	TRV	pLARmEB	Bn-scaff_15818_1-p363620	C06	15656961	4.0189	0.0334	3.3049	15.561-15.684
	TSA	mrMLM	Bn-scaff_15818_1-p278418	C06	15561424	5.8504	5.1586	5.0522
	TSA	pLARmEB	Bn-scaff_15818_1-p278418	C06	15561424	5.8197	1.8009	5.0227
	TSA	pKWmEB	Bn-scaff_15818_1-p278418	C06	15561424	3.8628	3.486	3.1576
	TSA	ISIS EM-BLASSO	Bn-scaff_15818_1-p278418	C06	15561424	5.6843	2.7215	4.8925
	TRV	pKWmEB	Bn-scaff_15818_1-p278418	C06	15561424	4.2592	4.6834	3.5322
	TSA	mrMLM	seq-new-rs32499	C06	15495107	5.0316	4.3826	4.2672	15.495-15.684
	TSA	FASTmrMLM	seq-new-rs32499	C06	15495107	3.9853	1.9943	3.2731
	TSA	pLARmEB	seq-new-rs32499	C06	15495107	4.4147	1.3896	3.6796
	TSA	ISIS EM-BLASSO	seq-new-rs32499	C06	15495107	4.0719	2.0406	3.3549
	TRV	pLARmEB	seq-new-rs32499	C06	15495107	11.7678	1.0252	10.8132
	TRV	pKWmEB	seq-new-rs32499	C06	15495107	3.958	5.6727	3.2474
qRT.C06-7	RSR	FASTmrMLM	seq-new-rs35479	C06	14927349	24.5735	0.0219	23.4556	14.682-14.927
	RSR	pLARmEB	seq-new-rs47612	C06	14040920	8.9689	0.0034	8.075
qRT.C06-8	RSR	pLARmEB	chrC06_12101544	C06	12101544	12.9321	0.0016	11.9565	12.096-12.382
qRT.C06-9	RSR	FASTmrMLM	seq-new-rs43871	C06	8572424	4.0984	0.0086	3.38	8.366-8.572
qRT.C06-10	TRV	pLARmEB	Bn-scaff_20773_1-p462178	C06	5261843	7.2485	0.5292	6.4022	5.210-5.263
	TRV	ISIS EM-BLASSO	Bn-scaff_20773_1-p462178	C06	5261843	4.4309	1.5705	3.695
	RSR	pLARmEB	seq-new-rs48045	C06	5209723	11.3332	7.658e-05	10.387
qRT.C06-11	RSR	pLARmEB	seq-new-rs41779	C06	1255639	7.8016	3.1609e-05	6.9389	­
qRT.C07-1	TRV	pLARmEB	seq-new-rs30998	C07	44509358	4.1786	4.7619e-06	3.4558	44.014-44.509
	TRN	ISIS EM-BLASSO	seq-new-rs28637	C07	44197394	4.2107	1.5721	3.4862
	TRN	pKWmEB	Bn-scaff_16110_1-p1185491	C07	43759164	4.027	2.3912	3.3125
qRT.C07-2	RFW	mrMLM	Bn-scaff_16110_1-p3504170	C07	41421041	3.9452	4.0813	3.2353	­
qRT.C07-3	RSR	FASTmrMLM	seq-new-rs46639	C07	35175730	54.0428	0.0005	52.7522	­
	TRL	ISIS EM-BLASSO	seq-new-rs42927	C07	34200335	3.8413	1.4951	3.1374
qRT.C07-4	SFW	mrMLM	Bn-scaff_17740_1-p834125	C07	30371779	5.3444	5.1075	4.5665	30.037-30.038
	SFW	FASTmrMLM	Bn-scaff_17740_1-p834125	C07	30371779	5.0191	3.368	4.2553
	SFW	FASTmrEMMA	Bn-scaff_17740_1-p834125	C07	30371779	4.5142	3.2982	3.7741
	SFW	pLARmEB	Bn-scaff_17740_1-p834125	C07	30371779	4.324	2.597	3.5936
	SFW	pKWmEB	Bn-scaff_17740_1-p834125	C07	30371779	5.026	5.2188	4.2618
	SFW	ISIS EM-BLASSO	Bn-scaff_17740_1-p834125	C07	30371779	4.2164	3.1813	3.4916
	TFW	mrMLM	Bn-scaff_17740_1-p834125	C07	30371779	4.715	5.1015	3.9652
	TFW	FASTmrMLM	Bn-scaff_17740_1-p834125	C07	30371779	4.0794	3.0401	3.362
	TFW	FASTmrEMMA	Bn-scaff_17740_1-p834125	C07	30371779	4.7006	3.251	3.9514
	TFW	pLARmEB	Bn-scaff_17740_1-p834125	C07	30371779	4.2796	2.666	3.5515
	TFW	pKWmEB	Bn-scaff_17740_1-p834125	C07	30371779	4.3516	4.3079	3.6197
	TFW	ISIS EM-BLASSO	Bn-scaff_17740_1-p834125	C07	30371779	4.3699	2.7192	3.6371
qRT.C07-5	TRN	ISIS EM-BLASSO	seq-new-rs42840	C07	28593929	4.4537	1.5321	3.7166	28.584-28.649
qRT.C07-6	TRV	pLARmEB	seq-new-rs27242	C07	24500189	4.0562	6.036e-06	3.3401	24.500-24.501
qRT.C07-7	TRL	FASTmrMLM	Bn-scaff_18202_1-p1536412	C07	22287865	4.118	2.5653	3.3985	­
	TRL	pLARmEB	Bn-scaff_18202_1-p1536412	C07	22287865	4.2982	2.67	3.5691
	TRL	ISIS EM-BLASSO	Bn-scaff_18202_1-p1536412	C07	22287865	3.7328	1.961	3.0353
	TSA	pLARmEB	Bn-scaff_18202_1-p1536412	C07	22287865	4.5798	1.2047	3.8365
	TRV	ISIS EM-BLASSO	Bn-scaff_18202_1-p1536412	C07	22287865	3.717	1.5572	3.0204
qRT.C07-8	RSR	pLARmEB	Bn-scaff_18501_1-p470034	C07	20777768	9.7745	0.3829	8.8613	20.772-20.778
	RSR	pKWmEB	Bn-scaff_18501_1-p470034	C07	20777768	4.4811	0.8765	3.7427
qRT.C07-9	RFW	pLARmEB	seq-new-rs24055	C07	18497900	6.1031	2.1909	5.2954	­
	RFW	pKWmEB	seq-new-rs24055	C07	18497900	3.8793	3.382	3.1732
qRT.C07-10	RSR	pLARmEB	seq-new-rs33098	C07	14429309	12.1517	0.0003	11.19	­
qRT.C07-11	RSR	FASTmrMLM	Bn-scaff_16141_1-p29826	C07	11636835	6.111	0.0211	5.303	11.587-11.828
qRT.C07-12	RSR	pLARmEB	seq-new-rs41059	C07	2820800	34.2879	1.7168e-05	33.0968	­
qRT.C08-1	TSA	ISIS EM-BLASSO	Bn-scaff_16445_1-p852506	C08	35957815	3.9662	2.291	3.2551	35.954-35.989
	TRV	FASTmrEMMA	Bn-scaff_16445_1-p853363	C08	35956958	3.9079	2.3305	3.2002
qRT.C08-2	RSR	pLARmEB	Bn-scaff_16445_1-p2413979	C08	34476572	31.7567	0.0004	30.5824	33.815-34.502
	TRV	pLARmEB	chrC08_33813578	C08	33813578	14.1706	0.0126	13.1747
qRT.C08-3	RSR	pLARmEB	seq-new-rs23232	C08	32543306	7.9549	8.4286e-06	7.0878	­
qRT.C08-4	RSR	pLARmEB	Bn-scaff_16197_1-p3102379	C08	31205777	64.3062	6.836e-05	62.9778	31.159-31.206
qRT.C08-5	RSR	pLARmEB	seq-new-rs34390	C08	29522206	14.0914	0.0476	13.0967	­
	SFW	pLARmEB	seq-new-rs44482	C08	29136449	3.8182	0.6251	3.1156
qRT.C08-6	PRL	ISIS EM-BLASSO	Bn-scaff_16361_1-p546503	C08	28035000	4.8183	2.4045	4.0636	27.956-28.035
qRT.C08-7	RSR	FASTmrMLM	seq-new-rs38587	C08	26558038	24.5934	0.016	23.4754	­
	RSR	FASTmrMLM	seq-new-rs35545	C08	26148582	8.6334	0.017	7.748
qRT.C08-8	RSR	FASTmrMLM	seq-new-rs23042	C08	18175776	31.1824	0.0251	30.0121	­
qRT.C08-9	RSR	pLARmEB	seq-new-rs29389	C08	16831780	5.3715	0.0522	4.5924	­
qRT.C08-10	RSR	FASTmrMLM	seq-new-rs32224	C08	15434251	58.9858	0.019	57.6761	­
	RSR	pLARmEB	seq-new-rs32224	C08	15434251	29.8946	5.1653e-06	28.7336
qRT.C08-11	RSR	pLARmEB	seq-new-rs32743	C08	14474352	16.6874	0.0028	15.6551	­
qRT.C08-12	TRN	pLARmEB	seq-new-rs42412	C08	11438839	5.1491	3.1041	4.3795	11.278-11.588
qRT.C08-13	RFW	pLARmEB	seq-new-rs34463	C08	10694926	6.0975	2.3269	5.29	10.444-10.823
	TRN	ISIS EM-BLASSO	seq-new-rs24204	C08	10444366	7.5717	4.3703	6.7157
qRT.C08-14	SFW	pKWmEB	seq-new-rs33337	C08	2510825	3.7731	8.0054	3.0732	2.213-2.511
qRT.C08-15	RSR	FASTmrMLM	seq-new-rs41784	C08	297774	27.8966	0.0683	26.7508	­
qRT.C09-1	TRV	pLARmEB	seq-new-rs36229	C09	42597645	4.2974	0.4353	3.5684	42.313-42.598
	RSR	pLARmEB	seq-new-rs41567	C09	42567030	6.7678	1.0749e-05	5.9369
qRT.C09-2	RFW	mrMLM	seq-new-rs25004	C09	38586454	4.0577	4.3893	3.3415	38.384-38.632
	RFW	FASTmrMLM	seq-new-rs25004	C09	38586454	4.2073	3.0864	3.483
	RFW	FASTmrEMMA	seq-new-rs25004	C09	38586454	5.7289	3.6336	4.9354
	RFW	pKWmEB	seq-new-rs25004	C09	38586454	4.3936	3.6625	3.6596
	RFW	ISIS EM-BLASSO	seq-new-rs25004	C09	38586454	5.3966	3.545	4.6165
	RSR	FASTmrMLM	seq-new-rs25004	C09	38586454	27.8418	0.2637	26.6964
qRT.C09-3	RSR	FASTmrMLM	seq-new-rs35912	C09	37013346	5.3836	0.1008	4.604	­
qRT.C09-4	RSR	pLARmEB	seq-new-rs35182	C09	36434526	6.3659	7.6403e-05	5.5487	­
qRT.C09-5	TRV	pLARmEB	seq-new-rs28666	C09	21606040	5.173	0.0005	4.4024	21.573-21.606
qRT.C09-6	TRV	pLARmEB	seq-new-rs42632	C09	20624188	13.4945	1.8061	12.5094	­
qRT.C09-7	RSR	FASTmrMLM	seq-new-rs38173	C09	10535022	9.6368	0.0694	8.7268	­
qRT.C09-8	RSR	pLARmEB	seq-new-rs43213	C09	9922275	10.2527	1.9838e-05	9.3289	9.858-9.922
	RSR	FASTmrMLM	seq-new-rs28069	C09	9858075	62.6073	0.0063	61.2847
qRT.C09-9	TRV	pLARmEB	seq-new-rs36670	C09	8254495	10.5156	0.1001	9.5861	­
qRT.C09-10	RSR	FASTmrMLM	seq-new-rs36457	C09	5484925	7.3829	0.024	6.5325	5.485-5.486
qRT.C09-11	RSR	FASTmrMLM	seq-new-rs47532	C09	4126348	32.3156	0.2713	31.1375	­
	RSR	pLARmEB	seq-new-rs47532	C09	4126348	14.66	0.1548	13.6565
	RSR	ISIS EM-BLASSO	seq-new-rs47532	C09	4126348	5.6822	0.9503	4.8905
qRT.C09-12	TRL	FASTmrEMMA	seq-new-rs44537	C09	1985618	4.4083	2.7717	3.6736	­
	TSA	mrMLM	seq-new-rs44537	C09	1985618	5.7397	3.93	4.9458
	TSA	ISIS EM-BLASSO	seq-new-rs44537	C09	1985618	4.3763	2.076	3.6432

## Sheet: Table S4
Table S4: List of Pleiotropic QTN clusters detected in 327 B. napus accessions
Cluster	Trait	Model	Marker	Chr	Marker position (bp)	R2 (%)	LOD score
qRT.A01-1	TRL, RSR	mrMLM	Bn-A01-p23685466	A01	19738170	0.05-4.85	3.04-19.08
		FASTmrMLM
qRT.A01-8	RSR, TRN	pKWmEB	seq-new-rs37780	A01	4799202	1.22-3.26	3.10-3.50
		ISIS EM-BLASSO
qRT.A02-4	RFW, RSR	mrMLM	Bn-A02-p13803435	A02	10432009	0.533-5.16	3.32-29.22
		FASTmrMLM
		ISIS EM-BLASSO
		FASTmrMLM
qRT.A02-11	TRN, RSR	pLARmEB	Bn-A02-p8199891	A02	5191339	0.00-5.07	3.75-14.54
		pKWmEB
		ISIS EM-BLASSO
		pLARmEB
		pLARmEB
		pLARmEB
qRT.A03-12	TSA, TRV, RSR	pLARmEB	Bn-A03-p10023639	A03	9214456	0.30-5.03	3.15-18.15
		FASTmrEMMA
		pLARmEB
		ISIS EM-BLASSO
		FASTmrMLM
		pLARmEB
		pKWmEB
qRT.A03-17	TRL, TSA	pKWmEB	seq-new-rs32620	A03	2981029	2.72-4.98	3.13-4.79
		mrMLM
		pKWmEB
		ISIS EM-BLASSO
qRT.A04-3	RFW, TRV	pLARmEB	Bn-A04-p13173919	A04	13935740	0.19-1.37	3.42-4.76
		pLARmEB
qRT.A04-4	RSR, TRL, TSA, TRV	pLARmEB	Bn-A04-p12314909	A04	13306243	0.01-5.25	3.00-7.39
		ISIS EM-BLASSO
		FASTmrEMMA
		pKWmEB
		mrMLM
		FASTmrMLM
		pLARmEB
		pKWmEB
		ISIS EM-BLASSO
		mrMLM
		FASTmrMLM
		pLARmEB
		ISIS EM-BLASSO
qRT.A04-5	PRL, RSR	ISIS EM-BLASSO	chrA04_11531191	A04	11531191	0.00-1.69	3.18-9.18
		pLARmEB
qRT.A05-4	TRV, TSA	pLARmEB	Bn-A05-p21029910	A05	19187926	0.00-3.26	3.01-7.09
		pLARmEB
		pKWmEB
		FASTmrMLM
		pLARmEB
		ISIS EM-BLASSO
qRT.A05-11	TSA, TRV	mrMLM	Bn-A05-p2142102	A05	2273504	0.61-4.65	3.14-8.29
		pLARmEB
		pKWmEB
		FASTmrMLM
		pLARmEB
		pKWmEB
qRT.A06-10	RSR, TRN	pLARmEB	seq-new-rs33430	A06	2265805	2.04-3.51	3.02-56.05
		pKWmEB
		pLARmEB
		ISIS EM-BLASSO
qRT.A07-1	PRL, RSR	mrMLM	Bn-A07-p21573107	A07	23110821	1.41-3.31	3.38-5.63
		FASTmrEMMA
		pLARmEB
		pKWmEB
		ISIS EM-BLASSO
		pKWmEB
qRT.A07-4	SFW, RSR	pLARmEB	seq-new-rs27660	A07	14779457	0.02-2.42	3.31-20.15
		FASTmrMLM
		pLARmEB
		ISIS EM-BLASSO
		pLARmEB
qRT.A07-6	TRV, RSR	pLARmEB	seq-new-rs40608	A07	9704794	0.26-0.28	3.21-48.14
		ISIS EM-BLASSO
		pLARmEB
qRT.A08-2	TRV, RSR	pLARmEB	Bn-A08-p16998644	A08	14476890	0.00-0.01	6.04-17.85
		pLARmEB
		pLARmEB
		pLARmEB
qRT.A08-1	RSR, SFW	pLARmEB	seq-new-rs39127	A08	12905937	0.00-5.59	3.60-4.52
		mrMLM
		FASTmrMLM
		FASTmrEMMA
		pLARmEB
		ISIS EM-BLASSO
qRT.A08-2	SFW, RSR	pKWmEB	Bn-A08-p14086488	A08	11777925	0.00-4.64	3.75-26.57
		pLARmEB
qRT.A09-4	TFW, SFW	pKWmEB	seq-new-rs26492	A09	25679360	3.96-4.22	3.50-3.66
		pLARmEB
qRT.A09-14	RSR, TSA, TRN	pLARmEB	Bn-A09-p1973528	A09	1981614	0.13-2.12	3.18-10.01
		pLARmEB
		pLARmEB
		ISIS EM-BLASSO
qRT.A10-1	SFW, TFW	FASTmrEMMA	Bn-A10-p15967013	A10	15593735	1.82-2.77	3.13-3.67
		ISIS EM-BLASSO
		ISIS EM-BLASSO
qRT.A10-3	RSR, RFW	pLARmEB	Bn-A10-p10120142	A10	11533850	0.11-2.14	3.39-6.67
		pLARmEB
		pKWmEB
qRT.A10-5	TRL, TSA	mrMLM	seq-new-rs47506	A10	7088670	1.23-3.40	3.02-5.03
		ISIS EM-BLASSO
		ISIS EM-BLASSO
qRT.C01-2	RSR, RFW	pLARmEB	seq-new-rs38352	C01	35941996	0.01-3.21	3.11-15.26
		pKWmEB
qRT.C01-7	RSR, TRV,RFW	pLARmEB	seq-new-rs38417	C01	12806484	0.00-1.32	3.30-21.00
		pLARmEB
		pLARmEB
		ISIS EM-BLASSO
qRT.C02-3	RSR, RFW	pLARmEB	seq-new-rs35447	C02	41717279	0.00-4.22	5.00-48.06
		ISIS EM-BLASSO
qRT.C02-4	PRL, TRL	mrMLM	seq-new-rs29028	C02	36639331	2.010-5.52	3.42-5.29
		FASTmrMLM
		pLARmEB
		pKWmEB
		mrMLM
		FASTmrMLM
		pLARmEB
		ISIS EM-BLASSO
qRT.C04-2	SFW, TFW	mrMLM	Bn-scaff_16888_1-p1169101	C04	45355403	3.62-7.69	4.02-8.80
		FASTmrMLM
		FASTmrEMMA
		pLARmEB
		pKWmEB
		ISIS EM-BLASSO
		mrMLM
		FASTmrMLM
		FASTmrEMMA
		pLARmEB
		pKWmEB
		ISIS EM-BLASSO
qRT.C04-6	TRV, SFW	mrMLM	seq-new-rs35905	C04	32972807	3.30-12.56	3.29-4.76
		FASTmrEMMA
		pLARmEB
		pKWmEB
		ISIS EM-BLASSO
		ISIS EM-BLASSO
		mrMLM
qRT.C04-7	RFW, TRL, TSA, TRV	pLARmEB	Bn-scaff_16394_1-p850210	C04	32145128	0.94-11.48	3.17-7.04
		mrMLM
		FASTmrMLM
		pLARmEB
		pKWmEB
		ISIS EM-BLASSO
		mrMLM
		FASTmrMLM
		pLARmEB
		pKWmEB
		ISIS EM-BLASSO
		pLARmEB
qRT.C04-8	RSR, TRV	FASTmrMLM	seq-new-rs30573	C04	25264080	0.01-1.78	3.65-13.8
		pLARmEB
		pKWmEB
qRT.C06-5	RSR, TRN	FASTmrMLM	seq-new-rs24513	C06	16698860	0.00-1.60	3.69-25.97
		FASTmrMLM
		ISIS EM-BLASSO
qRT.C06-6	TRV, TSA	pLARmEB	seq-new-rs32499	C06	15495107	0.03-5.67	3.16-10.81
		mrMLM
		pLARmEB
		pKWmEB
		ISIS EM-BLASSO
		pKWmEB
		mrMLM
		FASTmrMLM
		pLARmEB
		ISIS EM-BLASSO
		pLARmEB
		pKWmEB
qRT.C06-10	TRV, RSR	pLARmEB	seq-new-rs48045	C06	5209723	0.53-1.57	3.70-10.39
		ISIS EM-BLASSO
		pLARmEB
qRT.C07-1	TRV, TRN	pLARmEB	seq-new-rs28637	C07	44197394	0.00-2.39	3.31-3.49
		ISIS EM-BLASSO
		pKWmEB
qRT.C07-2	RSR, TRL	FASTmrMLM	seq-new-rs46639	C07	35175730	0.00-1.50	3.14-52.75
		ISIS EM-BLASSO
qRT.C07-3	SFW, SFW	mrMLM	Bn-scaff_17740_1-p834125	C07	30371779	2.60-5.22	3.36-4.57
		FASTmrMLM
		FASTmrEMMA
		pLARmEB
		pKWmEB
		ISIS EM-BLASSO
		mrMLM
		FASTmrMLM
		FASTmrEMMA
		pLARmEB
		pKWmEB
		ISIS EM-BLASSO
qRT.C07-6	TRL, TSA, TRV	FASTmrMLM	Bn-scaff_18202_1-p1536412	C07	22287865	1.20-2.67	3.02-3.84
		pLARmEB
		ISIS EM-BLASSO
		pLARmEB
		ISIS EM-BLASSO
qRT.C08-1	TSA, TRV	ISIS EM-BLASSO	Bn-scaff_16445_1-p852506	C08	35957815	2.29-2.33	3.20-3.26
		FASTmrEMMA
qRT.C08-2	RSR, TRV	pLARmEB	Bn-scaff_16445_1-p2413979	C08	34476572	0.00-0.01	30.5824
		pLARmEB
qRT.C08-5	RSR, SFW	pLARmEB	seq-new-rs34390	C08	29522206	0.05-0.63	13.0967
		pLARmEB
qRT.C08-13	RFW, TRN	pLARmEB	seq-new-rs24204	C08	10444366	2.33-4.37	5.29-672
		ISIS EM-BLASSO
qRT.C09-1	TRV, RSR	pLARmEB	seq-new-rs41567	C09	42567030	0.00-0.44	3.57-5.94
		pLARmEB
qRT.C09-2	RFW, RSR	mrMLM	seq-new-rs25004	C09	38586454	3.09-4.39	3.34-4.94
		FASTmrMLM
		FASTmrEMMA
		pKWmEB
		ISIS EM-BLASSO
		FASTmrMLM
qRT.C09-12	TRL, TSA	FASTmrEMMA	seq-new-rs44537	C09	1985618	2.08-3.39	3.64-4.95
		mrMLM
		ISIS EM-BLASSO

## Sheet: Table S5
Table S5: List of all potential candidate genes within 100kb upstream and downstream of the lead SNPs
Marker	Marker position (bp)	Gene	Gene start	Gene end	Homologous genes in Arabidopsis
Bn-A01-p23685466	19738170	BnaA01g28120D	19628915	19630477	AT3G16240.1	aquaporin TIP2-1 [Arabidopsis thaliana] &gt;gi|32363275|sp|Q41951.2|TIP21_ARATH RecName: Full=Aquaporin TIP2-1; AltName: Full=Delta-tonoplast intrinsic protein; Short=Delta-TIP; AltName: Full=Tonoplast intrinsic protein 2-1; Short=AtTIP2;1; Contains: RecName: Full=Aquaporin TIP2-1, N-terminally processed &gt;gi|1145697|gb|AAC49281.1| delta tonoplast integral protein [Arabidopsis thaliana] &gt;gi|…
		BnaA01g28130D	19651365	19654292	AT3G16220.1	putative eukaryotic LigT protein [Arabidopsis thaliana] &gt;gi|46931306|gb|AAT06457.1| At3g16220 [Arabidopsis thaliana] &gt;gi|332642264|gb|AEE75785.1| putative eukaryotic LigT protein [Arabidopsis thaliana]
		BnaA01g28140D	19658906	19661185	AT3G16200.1	uncharacterized protein [Arabidopsis thaliana] &gt;gi|9279703|dbj|BAB01260.1| unnamed protein product [Arabidopsis thaliana] &gt;gi|332642262|gb|AEE75783.1| uncharacterized protein AT3G16200 [Arabidopsis thaliana]
		BnaA01g28150D	19672967	19675232	AT3G16180.1	putative transport protein [Arabidopsis thaliana]
		BnaA01g28160D	19675668	19676538	AT3G16175.1	thioesterase family protein [Arabidopsis thaliana] &gt;gi|15450573|gb|AAK96558.1| unknown protein [Arabidopsis thaliana] &gt;gi|20466095|gb|AAM19969.1| At3g16179/At3g16179 [Arabidopsis thaliana] &gt;gi|332642259|gb|AEE75780.1| thioesterase family protein [Arabidopsis thaliana]
		BnaA01g28170D	19676938	19680770	AT3G16170.1	long-chain-fatty-acid-CoA ligase-like protein [Arabidopsis thaliana]
		BnaA01g28180D	19681340	19684544	AT3G16160.1	unknown [Arabidopsis thaliana]
		BnaA01g28190D	19684663	19686021	AT3G16150.1	probable isoaspartyl peptidase/L-asparaginase 2 [Arabidopsis thaliana] &gt;gi|85540956|sp|Q8GXG1.2|ASPG2_ARATH RecName: Full=Probable isoaspartyl peptidase/L-asparaginase 2; AltName: Full=L-asparagine amidohydrolase 2; Contains: RecName: Full=Isoaspartyl peptidase/L-asparaginase 2 subunit alpha; Contains: RecName: Full=Isoaspartyl peptidase/L-asparaginase 2 subunit beta; Flags: Precursor &gt;gi|9…
		BnaA01g28200D	19689067	19689950	AT3G16140.1	photosystem I subunit H-1 [Arabidopsis thaliana] &gt;gi|20143886|sp|Q9SUI7.1|PSAH1_ARATH RecName: Full=Photosystem I reaction center subunit VI-1, chloroplastic; AltName: Full=PSI-H1; Flags: Precursor &gt;gi|5734522|emb|CAB52749.1| photosystem I subunit VI precursor [Arabidopsis thaliana] &gt;gi|9294461|dbj|BAB02680.1| photosystem I subunit VI (PSI-H) precursor-like protein [Arabidopsis thaliana]…
		BnaA01g28210D	19690002	19692307	AT3G16130.1	unnamed protein product [Arabidopsis thaliana]
		BnaA01g28220D	19703212	19705612	AT3G16090.1	zinc finger family protein [Arabidopsis lyrata subsp. lyrata] &gt;gi|297328817|gb|EFH59236.1| zinc finger family protein [Arabidopsis lyrata subsp. lyrata]
		BnaA01g28230D	19710286	19710552	AT1G52300.1	60S ribosomal protein L37-2 [Arabidopsis thaliana] &gt;gi|20143906|sp|Q43292.2|RL372_ARATH RecName: Full=60S ribosomal protein L37-2 &gt;gi|12323122|gb|AAG51542.1|AC037424_7 60S ribosomal protein L37, putative; 56921-57860 [Arabidopsis thaliana] &gt;gi|13877907|gb|AAK44031.1|AF370216_1 putative 60S ribosomal protein L37 [Arabidopsis thaliana] &gt;gi|21280805|gb|AAM44969.1| putative 60S ribosomal …
		BnaA01g28240D	19710605	19713657	AT1G36095.1	PREDICTED: uncharacterized protein LOC100255241 [Vitis vinifera]
		BnaA01g28250D	19719835	19723383	AT3G16060.1	kinesin motor family protein [Arabidopsis lyrata subsp. lyrata] &gt;gi|297328815|gb|EFH59234.1| kinesin motor family protein [Arabidopsis lyrata subsp. lyrata]
		BnaA01g28260D	19724664	19725579	AT3G16050.1	putative pyridoxal biosynthesis protein PDX1.2 [Arabidopsis thaliana] &gt;gi|45477214|sp|Q9ZNR6.1|PDX12_ARATH RecName: Full=Probable pyridoxal biosynthesis protein PDX1.2; Short=AtPDX1.2; Short=AtPDX1;3 &gt;gi|4103952|gb|AAD01897.1| A37 [Arabidopsis thaliana] &gt;gi|4103954|gb|AAD01898.1| A37 [Arabidopsis thaliana] &gt;gi|9294451|dbj|BAB02670.1| A37 protein; ethylene-inducible protein-like [Arabi…
		BnaA01g28270D	19726363	19727013	AT2G16005.1	MD-2-related lipid recognition domain-containing protein [Arabidopsis thaliana] &gt;gi|13605718|gb|AAK32852.1|AF361840_1 At2g16001 [Arabidopsis thaliana] &gt;gi|17978891|gb|AAL47415.1| At2g16001/At2g16001 [Arabidopsis thaliana] &gt;gi|20198110|gb|AAM15402.1| Expressed protein [Arabidopsis thaliana] &gt;gi|330251360|gb|AEC06454.1| MD-2-related lipid recognition domain-containing protein [Arabidops…
		BnaA01g28280D	19727398	19728915	AT3G16030.1	S domain subfamily receptor-like kinase [Arabidopsis thaliana]
		BnaA01g28290D	19734860	19736125	AT3G16820.1	unnamed protein product [Arabidopsis thaliana]
		BnaA01g28300D	19738233	19740474	AT3G16000.1	MAR-binding filament-like protein 1 [Arabidopsis thaliana] &gt;gi|83304464|sp|Q9LW85.2|MFP1_ARATH RecName: Full=MAR-binding filament-like protein 1 &gt;gi|30794108|gb|AAP40496.1| putative myosin heavy chain [Arabidopsis thaliana] &gt;gi|332642240|gb|AEE75761.1| MAR-binding filament-like protein 1 [Arabidopsis thaliana]
		BnaA01g28310D	19740603	19744664	AT3G15990.1	putative sulfate transporter 3;4 [Arabidopsis thaliana] &gt;gi|37089876|sp|Q9LW86.1|SUT34_ARATH RecName: Full=Probable sulfate transporter 3.4 &gt;gi|9294446|dbj|BAB02665.1| sulfate transporter [Arabidopsis thaliana] &gt;gi|12381949|dbj|BAB21264.1| sulfate transporter Sultr3;4 [Arabidopsis thaliana] &gt;gi|332642239|gb|AEE75760.1| putative sulfate transporter 3;4 [Arabidopsis thaliana]
		BnaA01g28320D	19764272	19764467		-
		BnaA01g28330D	19770193	19776914	AT3G15980.3	coatomer subunit beta&apos;-3 [Arabidopsis thaliana] &gt;gi|30683868|ref|NP_850593.1| coatomer subunit beta&apos;-3 [Arabidopsis thaliana] &gt;gi|222422950|dbj|BAH19460.1| AT3G15980 [Arabidopsis thaliana] &gt;gi|332642235|gb|AEE75756.1| coatomer subunit beta&apos;-3 [Arabidopsis thaliana] &gt;gi|332642236|gb|AEE75757.1| coatomer subunit beta&apos;-3 [Arabidopsis thaliana]
		BnaA01g28340D	19797051	19802954	AT3G15950.2	predicted protein [Arabidopsis lyrata subsp. lyrata] &gt;gi|297330958|gb|EFH61377.1| predicted protein [Arabidopsis lyrata subsp. lyrata]
		BnaA01g28350D	19803939	19804416	AT4G14540.1	transcription factor subunit NF-YB3B [Brassica napus]
		BnaA01g28360D	19805086	19807015	AT3G15930.1	unnamed protein product [Arabidopsis thaliana]
		BnaA01g28370D	19807391	19810010	AT3G15920.1	phox domain-containing protein [Arabidopsis lyrata subsp. lyrata] &gt;gi|297330955|gb|EFH61374.1| phox domain-containing protein [Arabidopsis lyrata subsp. lyrata]
		BnaA01g28380D	19810099	19810900	AT3G15920.1	phox domain-containing protein [Arabidopsis lyrata subsp. lyrata] &gt;gi|297330955|gb|EFH61374.1| phox domain-containing protein [Arabidopsis lyrata subsp. lyrata]
		BnaA01g28390D	19810976	19811790	AT3G15900.1	uncharacterized protein [Arabidopsis thaliana] &gt;gi|9294593|dbj|BAB02874.1| unnamed protein product [Arabidopsis thaliana] &gt;gi|21553906|gb|AAM62989.1| unknown [Arabidopsis thaliana] &gt;gi|107738038|gb|ABF83618.1| At3g15900 [Arabidopsis thaliana] &gt;gi|332642223|gb|AEE75744.1| uncharacterized protein AT3G15900 [Arabidopsis thaliana]
		BnaA01g28400D	19811953	19813119	AT3G15890.1	PTI1-like tyrosine-protein kinase [Arabidopsis thaliana] &gt;gi|75335398|sp|Q9LSC2.1|Y3589_ARATH RecName: Full=PTI1-like tyrosine-protein kinase At3g15890 &gt;gi|9294592|dbj|BAB02873.1| protein kinase-like protein [Arabidopsis thaliana] &gt;gi|332642222|gb|AEE75743.1| PTI1-like tyrosine-protein kinase [Arabidopsis thaliana]
		BnaA01g28410D	19821209	19827522	AT3G15880.1	WUS-interacting protein 2 [Arabidopsis thaliana] &gt;gi|298352695|sp|Q27GK7.2|TPR4_ARATH RecName: Full=Topless-related protein 4; AltName: Full=WUS-interacting protein 2 &gt;gi|332642219|gb|AEE75740.1| WUS-interacting protein 2 [Arabidopsis thaliana]
		BnaA01g28420D	19828016	19828517	AT3G15860.1	unknown [Arabidopsis thaliana]
		BnaA01g28430D	19828696	19829040	AT3G15850.1	putative delta 9 desaturase [Arabidopsis thaliana]
		BnaA01g28440D	19833352	19834804	AT3G14330.1	pentatricopeptide repeat-containing protein [Arabidopsis thaliana] &gt;gi|218546762|sp|Q9LUL5.2|PP229_ARATH RecName: Full=Pentatricopeptide repeat-containing protein At3g14330 &gt;gi|332641981|gb|AEE75502.1| pentatricopeptide repeat-containing protein [Arabidopsis thaliana]
		BnaA01g28450D	19835396	19837788	AT3G16060.1	unnamed protein product [Arabidopsis thaliana]
		BnaA01g28460D	19838761	19842559	AT2G07240.1	Ulp1 protease family protein [Brassica oleracea]
seq-new-rs37780	4799202	BnaA01g09610D	4698496	4699933	AT3G13680.1	F-box family protein [Arabidopsis lyrata subsp. lyrata] &gt;gi|297330821|gb|EFH61240.1| F-box family protein [Arabidopsis lyrata subsp. lyrata]
		BnaA01g09620D	4701180	4702360	AT4G18800.1	RAB GTPase homolog A1D [Arabidopsis thaliana] &gt;gi|75206859|sp|Q9SN35.1|RAA1D_ARATH RecName: Full=Ras-related protein RABA1d; Short=AtRABA1d; AltName: Full=Ras-related protein Rab11B; Short=AtRab11B; AltName: Full=Ras-related protein SGBP; Short=AthSGBP &gt;gi|4539399|emb|CAB37465.1| ras-like GTP-binding protein [Arabidopsis thaliana] &gt;gi|7268674|emb|CAB78882.1| ras-like GTP-binding protein …
		BnaA01g09630D	4706473	4707613	AT3G17530.1	F-box and associated interaction domain-containing protein [Arabidopsis thaliana] &gt;gi|334302798|sp|Q9LUP5.2|FBK59_ARATH RecName: Full=F-box/kelch-repeat protein At3g17530 &gt;gi|332642444|gb|AEE75965.1| F-box and associated interaction domain-containing protein [Arabidopsis thaliana]
		BnaA01g09640D	4731336	4735093	AT4G18810.2	transcriptional repressor [Brassica rapa]
		BnaA01g09650D	4742418	4746865	AT4G18820.1	AAA-type ATPase family protein [Arabidopsis thaliana] &gt;gi|528050035|sp|F4JRP0.1|STIL3_ARATH RecName: Full=Protein STICHEL-like 3 &gt;gi|332658694|gb|AEE84094.1| AAA-type ATPase family protein [Arabidopsis thaliana]
		BnaA01g09660D	4749287	4750268	AT4G18830.1	ovate family protein 5 [Arabidopsis thaliana] &gt;gi|17381080|gb|AAL36352.1| unknown protein [Arabidopsis thaliana] &gt;gi|20465551|gb|AAM20258.1| unknown protein [Arabidopsis thaliana] &gt;gi|332658696|gb|AEE84096.1| ovate family protein 5 [Arabidopsis thaliana]
		BnaA01g09670D	4754025	4754220		-
		BnaA01g09680D	4756202	4757167	AT1G51270.4	vesicle-associated protein 1-4 [Arabidopsis thaliana] &gt;gi|332194525|gb|AEE32646.1| vesicle-associated protein 1-4 [Arabidopsis thaliana]
		BnaA01g09690D	4758847	4761452	AT4G18880.1	AT-HSFA4A [Arabidopsis lyrata subsp. lyrata] &gt;gi|297313805|gb|EFH44228.1| AT-HSFA4A [Arabidopsis lyrata subsp. lyrata]
		BnaA01g09700D	4771791	4774732	AT4G18890.1	BES1/BZR1-like protein 3 [Arabidopsis thaliana] &gt;gi|61211367|sp|O49404.1|BEH3_ARATH RecName: Full=BES1/BZR1 homolog protein 3 &gt;gi|2832617|emb|CAA16746.1| putative protein [Arabidopsis thaliana] &gt;gi|7268683|emb|CAB78891.1| putative protein [Arabidopsis thaliana] &gt;gi|21594000|gb|AAM65918.1| unknown [Arabidopsis thaliana] &gt;gi|26452712|dbj|BAC43438.1| unknown protein [Arabidopsis thali…
		BnaA01g09710D	4775657	4778921	AT4G18905.1	transducin family protein [Arabidopsis lyrata subsp. lyrata] &gt;gi|297315850|gb|EFH46273.1| transducin family protein [Arabidopsis lyrata subsp. lyrata]
		BnaA01g09720D	4783529	4785823	AT4G18910.1	NOD26-like intrinsic protein 1;2 [Arabidopsis thaliana] &gt;gi|32363340|sp|Q8LFP7.2|NIP12_ARATH RecName: Full=Aquaporin NIP1-2; AltName: Full=NOD26-like intrinsic protein 1-2; Short=AtNIP1;2; AltName: Full=Nodulin-26-like major intrinsic protein 2; Short=NodLikeMip2; Short=Protein NLM2; Contains: RecName: Full=Aquaporin NIP1-2, N-terminally processed &gt;gi|2832619|emb|CAA16748.1| major intrinsic…
		BnaA01g09730D	4786309	4789503	AT4G18920.1	uncharacterized protein [Arabidopsis thaliana] &gt;gi|91806700|gb|ABE66077.1| unknown [Arabidopsis thaliana] &gt;gi|332658707|gb|AEE84107.1| uncharacterized protein AT4G18920 [Arabidopsis thaliana]
		BnaA01g09740D	4791577	4794321	AT4G18950.1	mitogen activated kinase kinase kinase Raf27 [Brassica napus]
		BnaA01g09750D	4798727	4799340		-
		BnaA01g09760D	4799394	4803636	AT4G18960.1	RecName: Full=Floral homeotic protein AGAMOUS &gt;gi|167126|gb|AAA32985.1| BAG1 [Brassica napus]
		BnaA01g09770D	4805977	4807656	AT4G18975.4	pentatricopeptide repeat-containing protein [Arabidopsis thaliana] &gt;gi|186512032|ref|NP_001119009.1| pentatricopeptide repeat-containing protein [Arabidopsis thaliana] &gt;gi|334186688|ref|NP_001190768.1| pentatricopeptide repeat-containing protein [Arabidopsis thaliana] &gt;gi|223635632|sp|Q2V3H0.2|PP322_ARATH RecName: Full=Pentatricopeptide repeat-containing protein At4g18975, chloroplastic;…
		BnaA01g09780D	4816109	4816460	AT4G18980.1	protein AtS40-3 [Arabidopsis thaliana] &gt;gi|26451835|dbj|BAC43010.1| unknown protein [Arabidopsis thaliana] &gt;gi|28416837|gb|AAO42949.1| At4g18980 [Arabidopsis thaliana] &gt;gi|332658719|gb|AEE84119.1| protein AtS40-3 [Arabidopsis thaliana]
		BnaA01g09790D	4817435	4819556	AT4G18990.1	predicted protein [Arabidopsis lyrata subsp. lyrata] &gt;gi|297313802|gb|EFH44225.1| predicted protein [Arabidopsis lyrata subsp. lyrata]
		BnaA01g09800D	4820323	4821936	AT4G19003.1	vacuolar protein sorting-associated protein 25 [Arabidopsis thaliana] &gt;gi|42572947|ref|NP_974570.1| vacuolar protein sorting-associated protein 25 [Arabidopsis thaliana] &gt;gi|75161625|sp|Q8VZC9.1|VPS25_ARATH RecName: Full=Vacuolar protein sorting-associated protein 25; Short=AtVPS25; AltName: Full=ESCRT-II complex subunit VPS25 &gt;gi|18086472|gb|AAL57689.1| unknown protein [Arabidopsis thal…
		BnaA01g09810D	4822166	4824727	AT4G19010.1	4-coumarate--CoA ligase-like 6 [Arabidopsis thaliana] &gt;gi|158564048|sp|Q84P24.2|4CLL6_ARATH RecName: Full=4-coumarate--CoA ligase-like 6; AltName: Full=4-coumarate--CoA ligase isoform 7; Short=At4CL7 &gt;gi|2832629|emb|CAA16758.1| 4-coumarate-CoA ligase-like [Arabidopsis thaliana] &gt;gi|7268695|emb|CAB78903.1| 4-coumarate-CoA ligase-like [Arabidopsis thaliana] &gt;gi|36312875|gb|AAQ86592.1| 4…
		BnaA01g09820D	4828327	4834033	AT4G19020.1	chromomethylase 2 [Arabidopsis thaliana] &gt;gi|322510132|sp|Q94F87.3|CMT2_ARATH RecName: Full=DNA (cytosine-5)-methyltransferase CMT2; AltName: Full=Chromomethylase 2; AltName: Full=Protein CHROMOMETHYLASE 2 &gt;gi|332658726|gb|AEE84126.1| chromomethylase 2 [Arabidopsis thaliana]
		BnaA01g09830D	4834623	4840576	AT4G19040.1	protein ENHANCED DISEASE RESISTANCE 2 [Arabidopsis thaliana] &gt;gi|332658730|gb|AEE84130.1| enhanced disease resistance 2 protein [Arabidopsis thaliana]
		BnaA01g09840D	4841682	4845723	AT4G19050.1	putative protein [Arabidopsis thaliana] &gt;gi|7268700|emb|CAB78907.1| putative protein [Arabidopsis thaliana]
		BnaA01g09850D	4854557	4855699	AT4G19060.1	unknown protein [Arabidopsis thaliana]
		BnaA01g09860D	4856845	4861713	AT4G19120.2	early-responsive to dehydration 3 [Arabidopsis lyrata subsp. lyrata] &gt;gi|297313789|gb|EFH44212.1| early-responsive to dehydration 3 [Arabidopsis lyrata subsp. lyrata]
		BnaA01g09870D	4867539	4869192	AT4G19140.1	unknown [Arabidopsis thaliana]
		BnaA01g09880D	4869264	4870502	AT4G19150.1	ankyrin repeat-containing protein [Arabidopsis thaliana] &gt;gi|26452016|dbj|BAC43098.1| putative ankyrin [Arabidopsis thaliana] &gt;gi|332658749|gb|AEE84149.1| ankyrin repeat-containing protein [Arabidopsis thaliana]
		BnaA01g09890D	4875009	4877755	AT4G19160.2	binding protein [Arabidopsis lyrata subsp. lyrata] &gt;gi|297315834|gb|EFH46257.1| binding protein [Arabidopsis lyrata subsp. lyrata]
		BnaA01g09900D	4881103	4883125	AT4G19170.1	nine-cis-epoxycarotenoid dioxygenase 4 [Arabidopsis lyrata subsp. lyrata] &gt;gi|297315833|gb|EFH46256.1| nine-cis-epoxycarotenoid dioxygenase 4 [Arabidopsis lyrata subsp. lyrata]
		BnaA01g09910D	4887092	4889981	AT4G19180.1	nucleoside phosphatase family protein [Arabidopsis lyrata subsp. lyrata] &gt;gi|297313786|gb|EFH44209.1| nucleoside phosphatase family protein [Arabidopsis lyrata subsp. lyrata]
		BnaA01g09920D	4890582	4893208	AT4G19185.1	nodulin MtN21 /EamA-like transporter family protein [Arabidopsis thaliana] &gt;gi|75162527|sp|Q8W4R9.1|WTR35_ARATH RecName: Full=WAT1-related protein At4g19185 &gt;gi|16974593|gb|AAL31201.1| AT4g19180/T18B16_150 [Arabidopsis thaliana] &gt;gi|23506177|gb|AAN31100.1| At4g19180/T18B16_150 [Arabidopsis thaliana] &gt;gi|26449961|dbj|BAC42101.1| unknown protein [Arabidopsis thaliana] &gt;gi|51969072|db…
		BnaA01g09930D	4893374	4896280	AT4G19190.1	putative protein [Arabidopsis lyrata subsp. lyrata] &gt;gi|297315832|gb|EFH46255.1| putative protein [Arabidopsis lyrata subsp. lyrata]
		BnaA01g09940D	4897671	4899199		expressed protein [Arabidopsis lyrata subsp. lyrata] &gt;gi|297315831|gb|EFH46254.1| expressed protein [Arabidopsis lyrata subsp. lyrata]
		BnaA01g09950D	4899254	4902119	AT1G03280.1	transcription initiation factor [Arabidopsis lyrata subsp. lyrata] &gt;gi|297315773|gb|EFH46196.1| transcription initiation factor [Arabidopsis lyrata subsp. lyrata]
Bn-A02-p13803435	10432009	BnaA02g17210D	10327447	10328761	AT1G45000.1	26S proteasome regulatory ATPase subunit S10b [Medicago truncatula] &gt;gi|355493029|gb|AES74232.1| 26S proteasome regulatory ATPase subunit S10b [Medicago truncatula]
		BnaA02g17220D	10335828	10337662	AT5G43010.1	PREDICTED: 26S protease regulatory subunit S10B homolog B-like [Solanum lycopersicum]
		BnaA02g17230D	10339063	10339885	AT1G75460.1	ATP-dependent protease La domain-containing protein [Arabidopsis thaliana] &gt;gi|10120444|gb|AAG13069.1|AC023754_7 Unknown protein [Arabidopsis thaliana] &gt;gi|15028233|gb|AAK76613.1| putative protease [Arabidopsis thaliana] &gt;gi|21618023|gb|AAM67073.1| protease, putative [Arabidopsis thaliana] &gt;gi|23296404|gb|AAN13110.1| putative protease [Arabidopsis thaliana] &gt;gi|332197602|gb|AEE3572…
		BnaA02g17240D	10348709	10350239	AT1G47620.1	CYP96A8 [Arabidopsis lyrata subsp. lyrata] &gt;gi|297339904|gb|EFH70321.1| CYP96A8 [Arabidopsis lyrata subsp. lyrata]
		BnaA02g17250D	10358269	10358866	AT1G75490.1	dehydration-responsive element-binding protein 2D [Arabidopsis thaliana] &gt;gi|48428164|sp|Q9LQZ2.1|DRE2D_ARATH RecName: Full=Dehydration-responsive element-binding protein 2D; Short=Protein DREB2D &gt;gi|9369375|gb|AAF87124.1|AC006434_20 F10A5.29 [Arabidopsis thaliana] &gt;gi|51969946|dbj|BAD43665.1| transcription factor DREB2A like protein [Arabidopsis thaliana] &gt;gi|332197604|gb|AEE35725.1|…
		BnaA02g17260D	10359769	10361978	AT1G75500.2	F10A5.28 [Arabidopsis thaliana]
		BnaA02g17270D	10385017	10386352	AT1G75510.1	predicted protein [Arabidopsis lyrata subsp. lyrata] &gt;gi|297334870|gb|EFH65288.1| predicted protein [Arabidopsis lyrata subsp. lyrata]
		BnaA02g17280D	10389280	10390641	AT1G75520.1	short internode related sequence 5 [Brassica rapa subsp. pekinensis]
		BnaA02g17290D	10428467	10429854	AT1G75540.1	zinc finger (B-box type) family protein [Arabidopsis lyrata subsp. lyrata] &gt;gi|297333444|gb|EFH63862.1| zinc finger (B-box type) family protein [Arabidopsis lyrata subsp. lyrata]
		BnaA02g17300D	10461564	10461997	AT1G75580.1	SAUR-like auxin-responsive protein [Arabidopsis thaliana] &gt;gi|9369378|gb|AAF87127.1|AC006434_23 F10A5.21 [Arabidopsis thaliana] &gt;gi|92856545|gb|ABE77397.1| At1g75580 [Arabidopsis thaliana] &gt;gi|332197614|gb|AEE35735.1| SAUR-like auxin-responsive protein [Arabidopsis thaliana]
		BnaA02g17310D	10467969	10476456	AT4G12400.2	PREDICTED: heat shock protein STI-like [Brachypodium distachyon]
		BnaA02g17320D	10482446	10483053	AT1G75590.1	unnamed protein product [Thellungiella halophila]
		BnaA02g17330D	10494512	10495557	AT4G40030.2	unnamed protein product [Vitis vinifera]
		BnaA02g17340D	10496541	10498209	AT1G75620.1	glyoxal oxidase-related protein [Arabidopsis thaliana] &gt;gi|9369366|gb|AAF87115.1|AC006434_11 F10A5.18 [Arabidopsis thaliana] &gt;gi|332197617|gb|AEE35738.1| glyoxal oxidase-related protein [Arabidopsis thaliana]
		BnaA02g17350D	10507152	10512759	AT1G75660.1	5&apos;-3&apos; exoribonuclease 3 [Arabidopsis thaliana] &gt;gi|75262832|sp|Q9FQ03.1|XRN3_ARATH RecName: Full=5&apos;-3&apos; exoribonuclease 3; AltName: Full=Protein EXORIBONUCLEASE 3 &gt;gi|11875628|gb|AAG40732.1|AF286719_1 XRN3 [Arabidopsis thaliana] &gt;gi|332197621|gb|AEE35742.1| 5&apos;-3&apos; exoribonuclease 3 [Arabidopsis thaliana]
		BnaA02g17360D	10512827	10514282	AT1G75670.2	DNA-directed RNA polymerase [Arabidopsis thaliana] &gt;gi|42572115|ref|NP_974148.1| DNA-directed RNA polymerase [Arabidopsis thaliana] &gt;gi|23297345|gb|AAN12946.1| unknown protein [Arabidopsis thaliana] &gt;gi|332197622|gb|AEE35743.1| DNA-directed RNA polymerase [Arabidopsis thaliana] &gt;gi|332197623|gb|AEE35744.1| DNA-directed RNA polymerase [Arabidopsis thaliana]
		BnaA02g17370D	10515269	10518902	AT1G75680.1	endo-beta-1,4-glucanase, putative [Arabidopsis thaliana]
		BnaA02g17380D	10520011	10521692	AT5G05800.2	Uncharacterized protein TCM_034213 [Theobroma cacao] &gt;gi|508723113|gb|EOY15010.1| Uncharacterized protein TCM_034213 [Theobroma cacao]
		BnaA02g17390D	10521791	10522877	AT1G75690.1	protein disulfide-isomerase LQY1 [Arabidopsis thaliana] &gt;gi|75150317|sp|Q8GSJ6.1|LQY1_ARATH RecName: Full=Protein disulfide-isomerase LQY1; AltName: Full=Protein LOW QUANTUM YIELD OF PHOTOSYSTEM II 1; Flags: Precursor &gt;gi|26450801|dbj|BAC42509.1| unknown protein [Arabidopsis thaliana] &gt;gi|27311545|gb|AAO00738.1| unknown protein [Arabidopsis thaliana] &gt;gi|30102874|gb|AAP21355.1| At1g75…
		BnaA02g17400D	10523542	10528189	AT1G75700.1	HVA22-like protein G [Arabidopsis thaliana] &gt;gi|334302815|sp|Q9LR09.2|HA22G_ARATH RecName: Full=Putative HVA22-like protein g; Short=AtHVA22g &gt;gi|332197626|gb|AEE35747.1| HVA22-like protein G [Arabidopsis thaliana]
		BnaA02g17410D	10533065	10535279	AT1G75710.1	zinc finger family protein [Arabidopsis lyrata subsp. lyrata] &gt;gi|297333449|gb|EFH63867.1| zinc finger family protein [Arabidopsis lyrata subsp. lyrata]
Bn-A02-p8199891	5191339	BnaA02g10240D	5186488	5189400	AT5G53520.1	predicted protein [Arabidopsis lyrata subsp. lyrata] &gt;gi|297310083|gb|EFH40507.1| predicted protein [Arabidopsis lyrata subsp. lyrata]
		BnaA02g10250D	5193571	5195795	AT5G53500.1	transducin/WD40 domain-containing protein [Arabidopsis thaliana] &gt;gi|9759189|dbj|BAB09726.1| unnamed protein product [Arabidopsis thaliana] &gt;gi|20268729|gb|AAM14068.1| unknown protein [Arabidopsis thaliana] &gt;gi|23296399|gb|AAN13109.1| unknown protein [Arabidopsis thaliana] &gt;gi|332008987|gb|AED96370.1| transducin/WD40 domain-containing protein [Arabidopsis thaliana]
		BnaA02g10260D	5198374	5198694		-
		BnaA02g10270D	5204577	5206797	AT5G53470.1	acyl-CoA binding protein 1 [Arabidopsis thaliana] &gt;gi|75266075|sp|Q9SM23.2|ACBP1_ARATH RecName: Full=Acyl-CoA-binding domain-containing protein 1; Short=Acyl-CoA binding protein 1 &gt;gi|8843776|dbj|BAA97324.1| unnamed protein product [Arabidopsis thaliana] &gt;gi|16649023|gb|AAL24363.1| Unknown protein [Arabidopsis thaliana] &gt;gi|20260070|gb|AAM13382.1| unknown protein [Arabidopsis thaliana…
		BnaA02g10280D	5234552	5237416	AT5G53390.1	bifunctional wax ester synthase/diacylglycerol acyltransferase [Arabidopsis thaliana] &gt;gi|57157863|dbj|BAD83884.1| FOLDED PETALS [Arabidopsis thaliana] &gt;gi|332008964|gb|AED96347.1| O-acyltransferase (WSD1-like) family protein [Arabidopsis thaliana]
		BnaA02g10290D	5251233	5252778	AT5G53370.1	pectin methylesterase PCR fragment F [Arabidopsis thaliana] &gt;gi|75309150|sp|Q9FK05.1|PME61_ARATH RecName: Full=Probable pectinesterase/pectinesterase inhibitor 61; Includes: RecName: Full=Pectinesterase inhibitor 61; AltName: Full=Pectin methylesterase inhibitor 61; Includes: RecName: Full=Pectinesterase 61; Short=PE 61; AltName: Full=AtPMEpcrF; AltName: Full=Pectin methylesterase 61; Short=At…
		BnaA02g10300D	5254709	5257427	AT5G53340.1	putative beta-1,3-galactosyltransferase 11 [Arabidopsis thaliana] &gt;gi|75165503|sp|Q94F27.1|B3GTB_ARATH RecName: Full=Probable beta-1,3-galactosyltransferase 11 &gt;gi|14423410|gb|AAK62387.1|AF386942_1 Avr9 elicitor response protein-like [Arabidopsis thaliana] &gt;gi|20148409|gb|AAM10095.1| Avr9 elicitor response protein-like [Arabidopsis thaliana] &gt;gi|332008958|gb|AED96341.1| putative beta-…
		BnaA02g10310D	5257506	5258015		-
		BnaA02g10320D	5258071	5259197	AT5G53310.1	myosin heavy chain-related protein [Arabidopsis thaliana] &gt;gi|13605555|gb|AAK32771.1|AF361603_1 AT5g53310/K19E1_11 [Arabidopsis thaliana] &gt;gi|18491143|gb|AAL69540.1| AT5g53310/K19E1_11 [Arabidopsis thaliana] &gt;gi|332008955|gb|AED96338.1| myosin heavy chain-related protein [Arabidopsis thaliana]
		BnaA02g10330D	5261108	5262667	AT5G53300.4	E2 ubiquitin-conjugating enzyme UBC10 [Brassica napus]
		BnaA02g10340D	5285381	5286513	AT5G53290.1	ethylene-responsive transcription factor CRF3 [Arabidopsis thaliana] &gt;gi|75262588|sp|Q9FK12.1|CRF3_ARATH RecName: Full=Ethylene-responsive transcription factor CRF3; AltName: Full=Protein CYTOKININ RESPONSE FACTOR 3 &gt;gi|9759176|dbj|BAB09791.1| unnamed protein product [Arabidopsis thaliana] &gt;gi|48479348|gb|AAT44945.1| putative AP2/EREBP transcription factor [Arabidopsis thaliana] &gt;gi|5…
		BnaA02g10350D	5299669	5300680	AT5G53260.1	predicted protein [Arabidopsis lyrata subsp. lyrata] &gt;gi|297311795|gb|EFH42219.1| predicted protein [Arabidopsis lyrata subsp. lyrata]
Bn-A03-p10023639	9214456	BnaA03g19300D	9114376	9119557	AT2G40980.1	protein kinase family protein [Arabidopsis thaliana] &gt;gi|20197118|gb|AAD11990.3| unknown protein [Arabidopsis thaliana] &gt;gi|330254815|gb|AEC09909.1| protein kinase family protein [Arabidopsis thaliana]
		BnaA03g19310D	9120548	9122057	AT2G40910.1	F-box protein [Arabidopsis thaliana] &gt;gi|122215015|sp|Q3EBI7.1|FB130_ARATH RecName: Full=F-box protein At2g40910 &gt;gi|330254802|gb|AEC09896.1| F-box protein [Arabidopsis thaliana]
		BnaA03g19320D	9130168	9131060	AT2G27030.3	calmodulin 5 [Arabidopsis thaliana] &gt;gi|330252831|gb|AEC07925.1| calmodulin 5 [Arabidopsis thaliana]
		BnaA03g19330D	9133333	9136390	AT2G41140.1	CDPK-related kinase 1 [Arabidopsis thaliana] &gt;gi|75318680|sp|O80673.1|CAMK1_ARATH RecName: Full=CDPK-related kinase 1; Short=AtCRK1; AltName: Full=Calcium/calmodulin-dependent protein kinase 3; AltName: Full=Calmodulin-binding protein kinase 3; Short=AtCBK3; Short=CaM-binding protein kinase 3 &gt;gi|5020366|gb|AAD38058.1|AF153351_1 CDPK-related kinase 1 [Arabidopsis thaliana] &gt;gi|16904218|g…
		BnaA03g19340D	9141350	9141911	AT2G41180.1	VQ motif-containing protein [Arabidopsis thaliana] &gt;gi|75099858|sp|O80669.1|SIB2_ARATH RecName: Full=Sigma factor binding protein 2, chloroplastic; Short=Sigma factor binding protein II; Flags: Precursor &gt;gi|3402700|gb|AAD11994.1| expressed protein [Arabidopsis thaliana] &gt;gi|16323165|gb|AAL15317.1| At2g41180/T3K9.5 [Arabidopsis thaliana] &gt;gi|20466638|gb|AAM20636.1| unknown protein [Ar…
		BnaA03g19350D	9143242	9146541	AT2G41190.1	transmembrane amino acid transporter family protein [Arabidopsis thaliana] &gt;gi|14532708|gb|AAK64155.1| unknown protein [Arabidopsis thaliana] &gt;gi|19310729|gb|AAL85095.1| unknown protein [Arabidopsis thaliana] &gt;gi|20197120|gb|AAD11993.2| expressed protein [Arabidopsis thaliana] &gt;gi|330254848|gb|AEC09942.1| transmembrane amino acid transporter family protein [Arabidopsis thaliana]
		BnaA03g19360D	9148477	9149902	AT2G41200.1	uncharacterized protein [Arabidopsis thaliana] &gt;gi|20197119|gb|AAD11992.2| expressed protein [Arabidopsis thaliana] &gt;gi|21594881|gb|AAM66052.1| unknown [Arabidopsis thaliana] &gt;gi|330254849|gb|AEC09943.1| uncharacterized protein AT2G41200 [Arabidopsis thaliana]
		BnaA03g19370D	9150692	9153714	AT2G41210.1	phosphatidylinositol-4-phosphate 5-kinase family protein [Arabidopsis lyrata subsp. lyrata] &gt;gi|297325754|gb|EFH56174.1| phosphatidylinositol-4-phosphate 5-kinase family protein [Arabidopsis lyrata subsp. lyrata]
		BnaA03g19380D	9159695	9165177	AT2G41220.1	ferredoxin-dependent glutamate synthase 2 [Arabidopsis thaliana] &gt;gi|300669644|sp|Q9T0P4.2|GLTB2_ARATH RecName: Full=Ferredoxin-dependent glutamate synthase 2, chloroplastic; AltName: Full=Fd-GOGAT 2; Flags: Precursor &gt;gi|3894200|gb|AAC78549.1| ferredoxin-dependent glutamate synthase (GLU2) [Arabidopsis thaliana] &gt;gi|330254851|gb|AEC09945.1| ferredoxin-dependent glutamate synthase 2 [Ara…
		BnaA03g19390D	9167013	9167301	AT2G41225.1	uncharacterized protein [Arabidopsis thaliana] &gt;gi|330254852|gb|AEC09946.1| uncharacterized protein AT2G41225 [Arabidopsis thaliana]
		BnaA03g19400D	9179761	9181920	AT2G41290.1	putative strictosidine synthase [Arabidopsis thaliana]
		BnaA03g19410D	9195032	9196268	AT2G41310.1	response regulator 3 [Arabidopsis thaliana] &gt;gi|51315814|sp|O80365.1|ARR8_ARATH RecName: Full=Two-component response regulator ARR8; AltName: Full=Response reactor 3 &gt;gi|3273200|dbj|BAA31145.1| responce reactor3 [Arabidopsis thaliana] &gt;gi|3894192|gb|AAC78541.1| putative two-component response regulator 3 protein [Arabidopsis thaliana] &gt;gi|18491269|gb|AAL69459.1| At2g41310/F13H10.14 [A…
		BnaA03g19420D	9199592	9201186	AT2G41330.1	glutaredoxin family protein [Arabidopsis lyrata subsp. lyrata] &gt;gi|297325760|gb|EFH56180.1| glutaredoxin family protein [Arabidopsis lyrata subsp. lyrata]
		BnaA03g19430D	9201430	9201954	AT2G41342.1	uncharacterized protein [Arabidopsis thaliana] &gt;gi|98962013|gb|ABF59336.1| unknown protein [Arabidopsis thaliana] &gt;gi|330254868|gb|AEC09962.1| uncharacterized protein AT2G41342 [Arabidopsis thaliana]
		BnaA03g19440D	9202858	9204729	AT2G41350.1	uncharacterized protein [Arabidopsis thaliana] &gt;gi|19715589|gb|AAL91618.1| At2g41350/F13H10.10 [Arabidopsis thaliana] &gt;gi|20197422|gb|AAC78538.2| expressed protein [Arabidopsis thaliana] &gt;gi|21537039|gb|AAM61380.1| unknown [Arabidopsis thaliana] &gt;gi|23506005|gb|AAN28862.1| At2g41350/F13H10.10 [Arabidopsis thaliana] &gt;gi|330254869|gb|AEC09963.1| uncharacterized protein AT2G41350 [Ara…
		BnaA03g19450D	9205145	9206559		PREDICTED: uncharacterized protein LOC100256616 [Vitis vinifera] &gt;gi|296083033|emb|CBI22437.3| unnamed protein product [Vitis vinifera]
		BnaA03g19460D	9209719	9212245		PREDICTED: uncharacterized protein LOC100256616 [Vitis vinifera] &gt;gi|296083033|emb|CBI22437.3| unnamed protein product [Vitis vinifera]
		BnaA03g19470D	9215394	9216392	AT2G41430.5	ERD15 protein [Brassica napus]
		BnaA03g19480D	9216720	9219453	AT2G41460.1	apurinic endonuclease-redox protein [Arabidopsis lyrata subsp. lyrata] &gt;gi|297325771|gb|EFH56191.1| apurinic endonuclease-redox protein [Arabidopsis lyrata subsp. lyrata]
		BnaA03g19490D	9220483	9221883	AT2G41480.1	predicted protein [Arabidopsis lyrata subsp. lyrata] &gt;gi|297327617|gb|EFH58037.1| predicted protein [Arabidopsis lyrata subsp. lyrata]
		BnaA03g19500D	9235343	9237387	AT2G41510.1	ATCKX1/CKX1 [Arabidopsis lyrata subsp. lyrata] &gt;gi|297325774|gb|EFH56194.1| ATCKX1/CKX1 [Arabidopsis lyrata subsp. lyrata]
		BnaA03g19510D	9237475	9239505	AT2G41530.1	S-formylglutathione hydrolase [Arabidopsis thaliana] &gt;gi|114152156|sp|Q8LAS8.2|SFGH_ARATH RecName: Full=S-formylglutathione hydrolase; Short=AtSFGH; AltName: Full=Esterase D &gt;gi|14190395|gb|AAK55678.1|AF378875_1 At2g41530/T32G6.5 [Arabidopsis thaliana] &gt;gi|17386096|gb|AAL38594.1|AF446861_1 At2g41530/T32G6.5 [Arabidopsis thaliana] &gt;gi|2618688|gb|AAB84335.1| putative esterase D [Arabido…
		BnaA03g19520D	9240814	9243722	AT2G41540.3	glycerol-3-phosphate dehydrogenase 1.1 [Brassica napus] &gt;gi|469517559|gb|AGH55534.1| glycerol-3-phosphate dehydrogenase 1 [Brassica napus]
		BnaA03g19530D	9243950	9246182	AT2G41630.1	transcription initiation factor IIB-1 [Arabidopsis thaliana] &gt;gi|1351221|sp|P48512.1|TF2B1_ARATH RecName: Full=Transcription initiation factor IIB-1; AltName: Full=General transcription factor TFIIB-1; Short=AtTFIIB1 &gt;gi|945085|gb|AAB09755.1| transcription factor TFIIB [Arabidopsis thaliana] &gt;gi|2618697|gb|AAB84344.1| transcription factor IIB (TFIIB) [Arabidopsis thaliana] &gt;gi|2026032…
		BnaA03g19540D	9260431	9261304	AT2G41660.1	unknown [Arabidopsis thaliana]
		BnaA03g19550D	9262719	9265695	AT2G41680.1	NADPH-dependent thioredoxin reductase C [Arabidopsis thaliana] &gt;gi|75097382|sp|O22229.2|TRXB3_ARATH RecName: Full=NADPH-dependent thioredoxin reductase 3; Short=NTR3; AltName: Full=NADPH-dependent thioredoxin reductase C; Short=ANTR-C; Short=AtNTRC; Flags: Precursor &gt;gi|20196949|gb|AAB84351.2| putative thioredoxin reductase [Arabidopsis thaliana] &gt;gi|330254921|gb|AEC10015.1| NADPH-depend…
		BnaA03g19560D	9269372	9270563	AT2G41690.1	heat stress transcription factor B-3 [Arabidopsis thaliana] &gt;gi|75277249|sp|O22230.1|HSFB3_ARATH RecName: Full=Heat stress transcription factor B-3; Short=AtHsfB3; AltName: Full=AtHsf-05 &gt;gi|2618703|gb|AAB84350.1| putative heat shock transcription factor [Arabidopsis thaliana] &gt;gi|117958747|gb|ABK59681.1| At2g41690 [Arabidopsis thaliana] &gt;gi|330254922|gb|AEC10016.1| heat stress transc…
		BnaA03g19570D	9270776	9282863	AT2G41700.1	ABC transporter A family member 1 [Arabidopsis thaliana] &gt;gi|75327922|sp|Q84M24.2|AB1A_ARATH RecName: Full=ABC transporter A family member 1; Short=ABC transporter ABCA.1; Short=AtABCA1; AltName: Full=ABC one homolog protein 1; Short=AtAOH1 &gt;gi|45504175|dbj|BAC75958.2| AtABCA1 [Arabidopsis thaliana] &gt;gi|330254923|gb|AEC10017.1| ABC transporter A family member 1 [Arabidopsis thaliana]
		BnaA03g19580D	9284525	9287131	AT2G41710.1	AP2-like ethylene-responsive transcription factor [Arabidopsis thaliana] &gt;gi|20196893|gb|AAC02777.2| putative AP2 domain transcription factor [Arabidopsis thaliana] &gt;gi|109134153|gb|ABG25074.1| At2g41710 [Arabidopsis thaliana] &gt;gi|330254927|gb|AEC10021.1| AP2-like ethylene-responsive transcription factor [Arabidopsis thaliana]
		BnaA03g19590D	9288352	9294644	AT2G41740.1	villin 2 [Arabidopsis thaliana]
		BnaA03g19600D	9296901	9298227	AT2G41760.1	protein N-terminal glutamine amidohydrolase [Arabidopsis thaliana] &gt;gi|75097651|sp|O22944.1|NTAQ1_ARATH RecName: Full=Protein N-terminal glutamine amidohydrolase; AltName: Full=Protein NH2-terminal glutamine deamidase; Short=N-terminal Gln amidase; Short=Nt(Q)-amidase &gt;gi|2335101|gb|AAC02771.1| expressed protein [Arabidopsis thaliana] &gt;gi|14335092|gb|AAK59825.1| At2g41760/T11A7.14 [Arabi…
		BnaA03g19610D	9298309	9301145	AT2G41770.1	uncharacterized protein [Arabidopsis thaliana] &gt;gi|2335100|gb|AAC02770.1| expressed protein [Arabidopsis thaliana] &gt;gi|15810461|gb|AAL07118.1| unknown protein [Arabidopsis thaliana] &gt;gi|330254936|gb|AEC10030.1| uncharacterized protein AT2G41770 [Arabidopsis thaliana]
		BnaA03g19620D	9302075	9303655	AT3G57440.1	Uncharacterized protein TCM_024640 [Theobroma cacao] &gt;gi|508717342|gb|EOY09239.1| Uncharacterized protein TCM_024640 [Theobroma cacao]
		BnaA03g19630D	9305063	9308262	AT1G58684.1	40S ribosomal protein S2 [Arabidopsis lyrata subsp. lyrata] &gt;gi|297327642|gb|EFH58062.1| 40S ribosomal protein S2 [Arabidopsis lyrata subsp. lyrata]
		BnaA03g19640D	9309557	9312276	AT2G41900.1	zinc finger CCCH domain-containing protein 30 [Arabidopsis thaliana] &gt;gi|75220498|sp|P93755.2|C3H30_ARATH RecName: Full=Zinc finger CCCH domain-containing protein 30; Short=AtC3H30 &gt;gi|14335106|gb|AAK59832.1| At2g41900/T6D20.20 [Arabidopsis thaliana] &gt;gi|20198317|gb|AAB63552.2| putative CCCH-type zinc finger protein [Arabidopsis thaliana] &gt;gi|20334714|gb|AAM16218.1| At2g41900/T6D20.20…
		BnaA03g19650D	9316135	9316572	AT3G57690.1	expressed protein [Arabidopsis lyrata subsp. lyrata] &gt;gi|297325796|gb|EFH56216.1| expressed protein [Arabidopsis lyrata subsp. lyrata]
seq-new-rs32620	2981029	BnaA03g06460D	2876688	2879215	AT5G17260.1	ANAC086 [Arabidopsis lyrata subsp. lyrata] &gt;gi|297319656|gb|EFH50078.1| ANAC086 [Arabidopsis lyrata subsp. lyrata]
		BnaA03g06470D	2883297	2884089	AT5G17270.1	tetratricopeptide repeat-containing protein [Arabidopsis thaliana] &gt;gi|10177072|dbj|BAB10514.1| unnamed protein product [Arabidopsis thaliana] &gt;gi|332005024|gb|AED92407.1| tetratricopeptide repeat-containing protein [Arabidopsis thaliana]
		BnaA03g06480D	2884146	2886161	AT5G17270.1	tetratricopeptide repeat-containing protein [Arabidopsis lyrata subsp. lyrata] &gt;gi|297317594|gb|EFH48016.1| tetratricopeptide repeat-containing protein [Arabidopsis lyrata subsp. lyrata]
		BnaA03g06490D	2900664	2903356	AT5G17300.1	myb family transcription factor RVE1 [Arabidopsis thaliana] &gt;gi|576017754|sp|F4KGY6.1|RVE1_ARATH RecName: Full=Protein REVEILLE 1 &gt;gi|332005027|gb|AED92410.1| myb family transcription factor [Arabidopsis thaliana]
		BnaA03g06500D	2904767	2909212	AT5G17310.2	UTP--glucose-1-phosphate uridylyltransferase 1 [Arabidopsis thaliana] &gt;gi|12585448|sp|P57751.1|UGPA1_ARATH RecName: Full=UTP--glucose-1-phosphate uridylyltransferase 1; AltName: Full=UDP-glucose pyrophosphorylase 1; Short=UDPGP 1; Short=UGPase 1 &gt;gi|13430664|gb|AAK25954.1|AF360244_1 putative UDP-glucose pyrophosphorylase [Arabidopsis thaliana] &gt;gi|13605671|gb|AAK32829.1|AF361816_1 AT5g17…
		BnaA03g06510D	2910648	2912944	AT5G17330.1	glutamate decarboxylase 1 [Arabidopsis thaliana] &gt;gi|21264439|sp|Q42521.2|DCE1_ARATH RecName: Full=Glutamate decarboxylase 1; Short=GAD 1 &gt;gi|10177078|dbj|BAB10520.1| glutamate decarboxylase 1 (GAD 1) [Arabidopsis thaliana] &gt;gi|20453187|gb|AAM19834.1| AT5g17330/MKP11_18 [Arabidopsis thaliana] &gt;gi|24111355|gb|AAN46801.1| At5g17330/MKP11_18 [Arabidopsis thaliana] &gt;gi|332005031|gb|AED…
		BnaA03g06520D	2913346	2918001	AT5G17330.1	glutamate decarboxylase 1 [Arabidopsis thaliana] &gt;gi|21264439|sp|Q42521.2|DCE1_ARATH RecName: Full=Glutamate decarboxylase 1; Short=GAD 1 &gt;gi|10177078|dbj|BAB10520.1| glutamate decarboxylase 1 (GAD 1) [Arabidopsis thaliana] &gt;gi|20453187|gb|AAM19834.1| AT5g17330/MKP11_18 [Arabidopsis thaliana] &gt;gi|24111355|gb|AAN46801.1| At5g17330/MKP11_18 [Arabidopsis thaliana] &gt;gi|332005031|gb|AED…
		BnaA03g06530D	2920661	2921030	AT5G17340.1	putative membrane lipoprotein [Arabidopsis thaliana] &gt;gi|10177079|dbj|BAB10521.1| unnamed protein product [Arabidopsis thaliana] &gt;gi|62867603|gb|AAY17405.1| At5g17340 [Arabidopsis thaliana] &gt;gi|66841346|gb|AAY57310.1| At5g17340 [Arabidopsis thaliana] &gt;gi|332005032|gb|AED92415.1| putative membrane lipoprotein [Arabidopsis thaliana]
		BnaA03g06540D	2923645	2923933	AT5G17330.1	glutamate decarboxylase 1 [Arabidopsis thaliana] &gt;gi|21264439|sp|Q42521.2|DCE1_ARATH RecName: Full=Glutamate decarboxylase 1; Short=GAD 1 &gt;gi|10177078|dbj|BAB10520.1| glutamate decarboxylase 1 (GAD 1) [Arabidopsis thaliana] &gt;gi|20453187|gb|AAM19834.1| AT5g17330/MKP11_18 [Arabidopsis thaliana] &gt;gi|24111355|gb|AAN46801.1| At5g17330/MKP11_18 [Arabidopsis thaliana] &gt;gi|332005031|gb|AED…
		BnaA03g06550D	2924482	2924845	AT5G17340.1	M3.4 protein [Brassica napus]
		BnaA03g06560D	2933717	2934080	AT5G17340.1	M3.4 protein [Brassica napus]
		BnaA03g06570D	2937735	2938359	AT5G17350.1	uncharacterized protein [Arabidopsis thaliana] &gt;gi|6714412|gb|AAF26100.1|AC012328_3 unknown protein [Arabidopsis thaliana] &gt;gi|54261723|gb|AAV31165.1| At3g03280 [Arabidopsis thaliana] &gt;gi|57222180|gb|AAW38997.1| At3g03280 [Arabidopsis thaliana] &gt;gi|332640401|gb|AEE73922.1| uncharacterized protein AT3G03280 [Arabidopsis thaliana]
		BnaA03g06580D	2939071	2940619	AT5G17330.1	glutamate decarboxylase 1 [Arabidopsis thaliana] &gt;gi|21264439|sp|Q42521.2|DCE1_ARATH RecName: Full=Glutamate decarboxylase 1; Short=GAD 1 &gt;gi|10177078|dbj|BAB10520.1| glutamate decarboxylase 1 (GAD 1) [Arabidopsis thaliana] &gt;gi|20453187|gb|AAM19834.1| AT5g17330/MKP11_18 [Arabidopsis thaliana] &gt;gi|24111355|gb|AAN46801.1| At5g17330/MKP11_18 [Arabidopsis thaliana] &gt;gi|332005031|gb|AED…
		BnaA03g06590D	2945256	2946642	AT5G17370.1	transducin/WD40 domain-containing protein [Arabidopsis thaliana] &gt;gi|332005035|gb|AED92418.1| transducin/WD40 domain-containing protein [Arabidopsis thaliana]
		BnaA03g06600D	2947256	2952027	AT5G17410.2	spindle pole body protein-like [Arabidopsis thaliana]
		BnaA03g06610D	2952133	2957479	AT5G17420.1	cellulose synthase 7.1 catalytic subunit [Brassica napus]
		BnaA03g06620D	2960421	2961518		-
		BnaA03g06630D	2963556	2964687	AT5G44220.1	putative F-box protein [Arabidopsis thaliana] &gt;gi|75262388|sp|Q9FFG9.1|FB282_ARATH RecName: Full=Putative F-box protein At5g44220 &gt;gi|9759523|dbj|BAB10989.1| unnamed protein product [Arabidopsis thaliana] &gt;gi|332007693|gb|AED95076.1| putative F-box protein [Arabidopsis thaliana]
		BnaA03g06640D	2966295	2968127	AT5G17540.1	HXXXD-type acyl-transferase family protein [Arabidopsis thaliana] &gt;gi|9755779|emb|CAC01898.1| putative protein [Arabidopsis thaliana] &gt;gi|194272238|gb|ACF37204.1| At5g17540 [Arabidopsis thaliana] &gt;gi|332005058|gb|AED92441.1| HXXXD-type acyl-transferase family protein [Arabidopsis thaliana]
		BnaA03g06650D	2982985	2984209	AT5G17560.1	BolA-like protein [Arabidopsis thaliana] &gt;gi|9755781|emb|CAC01900.1| putative protein [Arabidopsis thaliana] &gt;gi|21618086|gb|AAM67136.1| unknown [Arabidopsis thaliana] &gt;gi|98960931|gb|ABF58949.1| At5g17560 [Arabidopsis thaliana] &gt;gi|332005060|gb|AED92443.1| BolA-like protein [Arabidopsis thaliana]
		BnaA03g06660D	2984911	2985268	AT5G17590.1	putative membrane lipoprotein [Arabidopsis thaliana] &gt;gi|9755784|emb|CAC01903.1| putative protein [Arabidopsis thaliana] &gt;gi|332005063|gb|AED92446.1| putative membrane lipoprotein [Arabidopsis thaliana]
		BnaA03g06670D	2987556	2988762	AT5G17600.1	RING-H2 finger protein ATL52 [Arabidopsis thaliana] &gt;gi|68565306|sp|Q9LF64.1|ATL52_ARATH RecName: Full=RING-H2 finger protein ATL52 &gt;gi|9755785|emb|CAC01904.1| RING-H2 zinc finger protein-like [Arabidopsis thaliana] &gt;gi|332005064|gb|AED92447.1| RING-H2 finger protein ATL52 [Arabidopsis thaliana]
		BnaA03g06680D	2990681	2992364		F-box family protein [Theobroma cacao] &gt;gi|508778106|gb|EOY25362.1| F-box family protein [Theobroma cacao]
		BnaA03g06690D	2993684	2995519	AT5G17690.1	predicted protein [Arabidopsis lyrata subsp. lyrata] &gt;gi|297319680|gb|EFH50102.1| predicted protein [Arabidopsis lyrata subsp. lyrata]
		BnaA03g06700D	2997636	2999503	AT5G17760.1	P-loop containing nucleoside triphosphate hydrolases superfamily protein [Arabidopsis thaliana] &gt;gi|9759053|dbj|BAB09575.1| AAA-type ATPase-like protein [Arabidopsis thaliana] &gt;gi|332005081|gb|AED92464.1| P-loop containing nucleoside triphosphate hydrolases superfamily protein [Arabidopsis thaliana]
		BnaA03g06710D	3005005	3007251	AT5G17770.1	NADH--cytochrome B5 reductase 1 [Arabidopsis thaliana] &gt;gi|75274821|sp|Q9ZNT1.1|NB5R1_ARATH RecName: Full=NADH--cytochrome b5 reductase 1 &gt;gi|4240116|dbj|BAA74837.1| NADH-cytochrome b5 reductase [Arabidopsis thaliana] &gt;gi|4240118|dbj|BAA74838.1| NADH-cytochrome b5 reductase [Arabidopsis thaliana] &gt;gi|9759054|dbj|BAB09576.1| NADH-cytochrome b5 reductase [Arabidopsis thaliana] &gt;gi|21…
		BnaA03g06720D	3007796	3010395	AT5G17790.1	zinc finger protein VAR3 [Arabidopsis thaliana] &gt;gi|56749785|sp|Q8S9K3.2|VAR3_ARATH RecName: Full=Zinc finger protein VAR3, chloroplastic; AltName: Full=Protein VARIEGATED 3; Flags: Precursor &gt;gi|9759056|dbj|BAB09578.1| unnamed protein product [Arabidopsis thaliana] &gt;gi|332005086|gb|AED92469.1| zinc finger protein VAR3 [Arabidopsis thaliana]
		BnaA03g06730D	3016140	3017979	AT5G17800.1	AtMYB56 [Arabidopsis lyrata subsp. lyrata] &gt;gi|297317619|gb|EFH48041.1| AtMYB56 [Arabidopsis lyrata subsp. lyrata]
		BnaA03g06740D	3018729	3020918	AT5G17820.1	peroxidase 57 [Arabidopsis thaliana] &gt;gi|26397647|sp|Q43729.1|PER57_ARATH RecName: Full=Peroxidase 57; Short=Atperox P57; AltName: Full=ATP13a; AltName: Full=PRXR10; Flags: Precursor &gt;gi|1402900|emb|CAA66966.1| peroxidase [Arabidopsis thaliana] &gt;gi|1429219|emb|CAA67312.1| peroxidase ATP13a [Arabidopsis thaliana] &gt;gi|9759059|dbj|BAB09581.1| peroxidase [Arabidopsis thaliana] &gt;gi|3174…
		BnaA03g06750D	3023343	3024476	AT5G17840.1	DnaJ/Hsp40 cysteine-rich domain superfamily protein [Arabidopsis thaliana] &gt;gi|15810481|gb|AAL07128.1| unknown protein [Arabidopsis thaliana] &gt;gi|20259267|gb|AAM14369.1| unknown protein [Arabidopsis thaliana] &gt;gi|21553846|gb|AAM62939.1| unknown [Arabidopsis thaliana] &gt;gi|332005093|gb|AED92476.1| DnaJ/Hsp40 cysteine-rich domain superfamily protein [Arabidopsis thaliana]
		BnaA03g06760D	3024598	3025196	AT5G17870.1	plastid-specific 50S ribosomal protein 6 [Arabidopsis thaliana] &gt;gi|75171293|sp|Q9FKP0.1|PSRP6_ARATH RecName: Full=50S ribosomal protein 6, chloroplastic; AltName: Full=CL25; AltName: Full=Plastid-specific 50S ribosomal protein 6; Short=PSRP-6; Flags: Precursor &gt;gi|10177888|dbj|BAB11220.1| unnamed protein product [Arabidopsis thaliana] &gt;gi|14517428|gb|AAK62604.1| AT5g17870/MPI7_10 [Arabi…
		BnaA03g06770D	3025775	3027897	AT5G17900.1	microfibrillar-associated protein 1 [Arabidopsis thaliana] &gt;gi|10177892|dbj|BAB11224.1| unnamed protein product [Arabidopsis thaliana] &gt;gi|28973738|gb|AAO64185.1| putative microfibril-associated protein [Arabidopsis thaliana] &gt;gi|29824263|gb|AAP04092.1| putative microfibril-associated protein [Arabidopsis thaliana] &gt;gi|110736902|dbj|BAF00408.1| microfibril-associated protein - like [A…
		BnaA03g06780D	3029148	3034100	AT5G17910.2	uncharacterized protein [Arabidopsis thaliana] &gt;gi|334187738|ref|NP_001190328.1| uncharacterized protein [Arabidopsis thaliana] &gt;gi|10177893|dbj|BAB11225.1| unnamed protein product [Arabidopsis thaliana] &gt;gi|332005101|gb|AED92484.1| uncharacterized protein AT5G17910 [Arabidopsis thaliana] &gt;gi|332005102|gb|AED92485.1| uncharacterized protein AT5G17910 [Arabidopsis thaliana]
		BnaA03g06790D	3037118	3041465	AT5G17920.2	cobalamin-independent methionine synthase [Arabidopsis lyrata subsp. lyrata] &gt;gi|297317624|gb|EFH48046.1| cobalamin-independent methionine synthase [Arabidopsis lyrata subsp. lyrata]
		BnaA03g06800D	3042124	3042403	AT5G18010.1	SAUR [Raphanus sativus]
		BnaA03g06810D	3043181	3043616	AT5G18030.1	SAUR [Raphanus sativus]
		BnaA03g06820D	3044127	3044620	AT5G18030.1	auxin-induced protein-like [Brassica rapa]
		BnaA03g06830D	3045151	3045578	AT5G18020.1	auxin-induced protein-like [Brassica rapa]
		BnaA03g06840D	3046586	3046903	AT5G18080.1	small auxin up RNA 24 [Arabidopsis thaliana] &gt;gi|9758890|dbj|BAB09466.1| auxin-induced protein-like [Arabidopsis thaliana] &gt;gi|332005121|gb|AED92504.1| SAUR-like auxin-responsive protein [Arabidopsis thaliana]
		BnaA03g06850D	3047692	3048162	AT5G18020.1	SAUR [Raphanus sativus]
		BnaA03g06860D	3048823	3049102	AT5G18030.1	SAUR-like auxin-responsive protein [Arabidopsis thaliana] &gt;gi|9757895|dbj|BAB08402.1| auxin-induced protein-like [Arabidopsis thaliana] &gt;gi|26453166|dbj|BAC43659.1| putative auxin-induced protein [Arabidopsis thaliana] &gt;gi|28416805|gb|AAO42933.1| At5g18030 [Arabidopsis thaliana] &gt;gi|332005114|gb|AED92497.1| SAUR-like auxin-responsive protein [Arabidopsis thaliana]
		BnaA03g06870D	3049939	3051706	AT5G18070.1	unnamed protein product [Thellungiella halophila]
		BnaA03g06880D	3052468	3053014	AT5G18030.1	SAUR-like auxin-responsive protein [Arabidopsis thaliana] &gt;gi|9757895|dbj|BAB08402.1| auxin-induced protein-like [Arabidopsis thaliana] &gt;gi|26453166|dbj|BAC43659.1| putative auxin-induced protein [Arabidopsis thaliana] &gt;gi|28416805|gb|AAO42933.1| At5g18030 [Arabidopsis thaliana] &gt;gi|332005114|gb|AED92497.1| SAUR-like auxin-responsive protein [Arabidopsis thaliana]
		BnaA03g06890D	3053664	3055391	AT5G18110.1	cap-binding protein nCBP [Arabidopsis lyrata subsp. lyrata] &gt;gi|297319710|gb|EFH50132.1| cap-binding protein nCBP [Arabidopsis lyrata subsp. lyrata]
		BnaA03g06900D	3055679	3057608	AT5G18120.1	5&apos;-adenylylsulfate reductase-like 7 [Arabidopsis thaliana] &gt;gi|75146685|sp|Q84JN1.1|APRL7_ARATH RecName: Full=5&apos;-adenylylsulfate reductase-like 7; AltName: Full=Adenosine 5&apos;-phosphosulfate reductase-like 7; Short=APR-like 7; Short=AtAPRL7; Flags: Precursor &gt;gi|27754444|gb|AAO22670.1| unknown protein [Arabidopsis thaliana] &gt;gi|28394041|gb|AAO42428.1| unknown protein [Arabid…
		BnaA03g06910D	3058780	3060614	AT5G18130.1	uncharacterized protein [Arabidopsis thaliana] &gt;gi|9758895|dbj|BAB09471.1| unnamed protein product [Arabidopsis thaliana] &gt;gi|14532802|gb|AAK64182.1| unknown protein [Arabidopsis thaliana] &gt;gi|19310745|gb|AAL85103.1| unknown protein [Arabidopsis thaliana] &gt;gi|332005128|gb|AED92511.1| uncharacterized protein AT5G18130 [Arabidopsis thaliana]
		BnaA03g06920D	3061198	3061526	AT5G18150.1	Methyltransferase-related protein [Arabidopsis thaliana] &gt;gi|9758897|dbj|BAB09473.1| unnamed protein product [Arabidopsis thaliana] &gt;gi|26452603|dbj|BAC43385.1| unknown protein [Arabidopsis thaliana] &gt;gi|28973485|gb|AAO64067.1| unknown protein [Arabidopsis thaliana] &gt;gi|332005130|gb|AED92513.1| Methyltransferase-related protein [Arabidopsis thaliana]
		BnaA03g06930D	3070478	3071782	AT3G03920.1	PREDICTED: putative H/ACA ribonucleoprotein complex subunit 1-like protein 1-like, partial [Oryza brachyantha]
		BnaA03g06940D	3072741	3073302	AT4G27170.1	RecName: Full=Napin embryo-specific; AltName: Full=1.7S seed storage protein; Contains: RecName: Full=Napin embryo-specific small chain; Contains: RecName: Full=Napin embryo-specific large chain; Flags: Precursor &gt;gi|167179|gb|AAA33007.1| napin, 1.7S embryo specific [Brassica napus]
		BnaA03g06950D	3073695	3078133	AT5G18190.1	protein kinase [Arabidopsis thaliana] &gt;gi|9758901|dbj|BAB09477.1| casein kinase-like protein [Arabidopsis thaliana] &gt;gi|332005134|gb|AED92517.1| protein kinase [Arabidopsis thaliana]
		BnaA03g06960D	3078519	3083773	AT5G18230.2	transcription regulator NOT2/NOT3/NOT5 family protein [Arabidopsis thaliana] &gt;gi|332005139|gb|AED92522.1| transcription regulator NOT2/NOT3/NOT5 family protein [Arabidopsis thaliana]
		BnaA03g06970D	3084452	3084894	AT5G18250.1	uncharacterized protein [Arabidopsis thaliana] &gt;gi|9758907|dbj|BAB09483.1| unnamed protein product [Arabidopsis thaliana] &gt;gi|98960859|gb|ABF58913.1| At5g18250 [Arabidopsis thaliana] &gt;gi|332005145|gb|AED92528.1| uncharacterized protein AT5G18250 [Arabidopsis thaliana]
Bn-A04-p13173919	13935740	BnaA04g16990D	13833164	13833395		-
		BnaA04g17000D	13847839	13858060		predicted protein [Arabidopsis lyrata subsp. lyrata] &gt;gi|297325232|gb|EFH55652.1| predicted protein [Arabidopsis lyrata subsp. lyrata]
		BnaA04g17010D	13867867	13868203	AT2G29125.1	ROTUNDIFOLIA like 2 [Arabidopsis thaliana] &gt;gi|22530996|gb|AAM97002.1| unknown protein [Arabidopsis thaliana] &gt;gi|23197786|gb|AAN15420.1| unknown protein [Arabidopsis thaliana] &gt;gi|42822059|tpg|DAA02284.1| TPA_exp: DVL13 [Arabidopsis thaliana] &gt;gi|330253120|gb|AEC08214.1| ROTUNDIFOLIA like 2 [Arabidopsis thaliana]
		BnaA04g17020D	13871825	13877527	AT2G29200.1	mpt5-1 [Arabidopsis lyrata subsp. lyrata] &gt;gi|297326873|gb|EFH57293.1| mpt5-1 [Arabidopsis lyrata subsp. lyrata]
		BnaA04g17030D	13877670	13880711	AT2G29260.1	tropinone reductase, putative [Ricinus communis] &gt;gi|223540353|gb|EEF41924.1| tropinone reductase, putative [Ricinus communis]
		BnaA04g17040D	13881099	13882309	AT2G29320.1	tropinone-reductase-like35 [Arabidopsis lyrata subsp. lyrata]
		BnaA04g17050D	13894645	13897571	AT5G65940.1	beta-hydroxyisobutyryl-CoA hydrolase 1 [Arabidopsis thaliana] &gt;gi|75263928|sp|Q9LKJ1.1|HIBC1_ARATH RecName: Full=3-hydroxyisobutyryl-CoA hydrolase 1; AltName: Full=CoA-thioester hydrolase CHY1 &gt;gi|8572760|gb|AAF77193.1|AF276301_1 CoA-thioester hydrolase CHY1 [Arabidopsis thaliana] &gt;gi|9759578|dbj|BAB11141.1| 3-hydroxyisobutyryl-coenzyme A hydrolase [Arabidopsis thaliana] &gt;gi|24030391|…
		BnaA04g17060D	13898627	13900268	AT2G30670.1	NAD(P)-binding Rossmann-fold superfamily protein [Arabidopsis thaliana] &gt;gi|2880044|gb|AAC02738.1| putative tropinone reductase [Arabidopsis thaliana] &gt;gi|330253331|gb|AEC08425.1| NAD(P)-binding Rossmann-fold superfamily protein [Arabidopsis thaliana]
		BnaA04g17070D	13912872	13917491	AT2G44450.1	glycosyl hydrolase family 1 protein [Arabidopsis lyrata subsp. lyrata] &gt;gi|297325953|gb|EFH56373.1| glycosyl hydrolase family 1 protein [Arabidopsis lyrata subsp. lyrata]
		BnaA04g17080D	13920340	13922578	AT2G29340.1	putative tropinone reductase-15 [Boechera divaricarpa]
		BnaA04g17090D	13931679	13932845	AT2G29310.1	putative tropinone reductase-15 [Boechera divaricarpa]
		BnaA04g17100D	13949273	13951035	AT2G30670.1	NAD(P)-binding Rossmann-fold superfamily protein [Arabidopsis thaliana] &gt;gi|2880044|gb|AAC02738.1| putative tropinone reductase [Arabidopsis thaliana] &gt;gi|330253331|gb|AEC08425.1| NAD(P)-binding Rossmann-fold superfamily protein [Arabidopsis thaliana]
		BnaA04g17110D	13952408	13955267	AT5G65940.1	beta-hydroxyisobutyryl-CoA hydrolase 1 [Arabidopsis thaliana] &gt;gi|75263928|sp|Q9LKJ1.1|HIBC1_ARATH RecName: Full=3-hydroxyisobutyryl-CoA hydrolase 1; AltName: Full=CoA-thioester hydrolase CHY1 &gt;gi|8572760|gb|AAF77193.1|AF276301_1 CoA-thioester hydrolase CHY1 [Arabidopsis thaliana] &gt;gi|9759578|dbj|BAB11141.1| 3-hydroxyisobutyryl-coenzyme A hydrolase [Arabidopsis thaliana] &gt;gi|24030391|…
		BnaA04g17120D	13961720	13963191	AT2G29350.1	tropinone-reductase-like53 [Arabidopsis lyrata subsp. lyrata]
		BnaA04g17130D	13965287	13966059		-
		BnaA04g17140D	13967496	13973538	AT2G29940.1	ATPDR3/PDR3 [Arabidopsis lyrata subsp. lyrata] &gt;gi|297325079|gb|EFH55499.1| ATPDR3/PDR3 [Arabidopsis lyrata subsp. lyrata]
		BnaA04g17150D	13975210	13978444	AT2G29980.1	omega-3 fatty acid desaturase [Brassica napus] &gt;gi|239809229|gb|ACS26169.1| fatty acid desaturase 3 [Brassica napus] &gt;gi|386656013|gb|AFJ19035.1| fatty acid desaturase BnaA.FAD3.b [Brassica napus]
		BnaA04g17160D	13987390	13987570	AT1G07175.1	uncharacterized protein [Arabidopsis thaliana] &gt;gi|75160494|sp|Q8S8P7.1|PSY3_ARATH RecName: Full=Protein PSY3; Contains: RecName: Full=Tyrosine-sulfated glycopeptide 3; Flags: Precursor &gt;gi|20197231|gb|AAM14985.1| Expressed protein [Arabidopsis thaliana] &gt;gi|21537238|gb|AAM61579.1| unknown [Arabidopsis thaliana] &gt;gi|88010831|gb|ABD38859.1| At2g29995 [Arabidopsis thaliana] &gt;gi|33025…
		BnaA04g17170D	13992154	13992698	AT2G35800.1	putative mitochondrial carrier protein [Arabidopsis thaliana]
		BnaA04g17180D	13994826	13995905	AT2G30000.1	PREDICTED: PHD finger-like domain-containing protein 5B-like isoform X1 [Setaria italica]
		BnaA04g17190D	13997481	14002512	AT2G30010.1	protein trichome birefringence-like 45 [Arabidopsis thaliana] &gt;gi|75099963|sp|O80872.1|TBL45_ARATH RecName: Full=Protein trichome birefringence-like 45 &gt;gi|16226759|gb|AAL16254.1|AF428324_1 At2g30010/F23F1.7 [Arabidopsis thaliana] &gt;gi|3420050|gb|AAC31851.1| expressed protein [Arabidopsis thaliana] &gt;gi|56382013|gb|AAV85725.1| At2g30010 [Arabidopsis thaliana] &gt;gi|330253241|gb|AEC0833…
		BnaA04g17200D	14005573	14007136	AT2G30020.1	unnamed protein product [Thellungiella halophila]
		BnaA04g17210D	14014158	14019472	AT2G30050.1	transport protein SEC13A [Arabidopsis thaliana] &gt;gi|15724344|gb|AAL06565.1|AF412112_1 At2g30050/F23F1.3 [Arabidopsis thaliana] &gt;gi|3150415|gb|AAC16967.1| putative protein transport protein SEC13 [Arabidopsis thaliana] &gt;gi|20197232|gb|AAM14986.1| putative protein transport protein SEC13 [Arabidopsis thaliana] &gt;gi|21700867|gb|AAM70557.1| At2g30050/F23F1.3 [Arabidopsis thaliana] &gt;gi|3…
		BnaA04g17220D	14031031	14033477	AT2G30090.1	GCN5-related N-acetyltransferase (GNAT) family protein [Arabidopsis thaliana] &gt;gi|3150411|gb|AAC16963.1| hookless1-like protein [Arabidopsis thaliana] &gt;gi|330253249|gb|AEC08343.1| GCN5-related N-acetyltransferase (GNAT) family protein [Arabidopsis thaliana]
		BnaA04g17230D	14037885	14040017	AT2G30100.1	pentatricopeptide repeat-containing protein [Arabidopsis thaliana] &gt;gi|218546771|sp|Q0WNN7.2|PP176_ARATH RecName: Full=Pentatricopeptide repeat-containing protein At2g30100, chloroplastic; Flags: Precursor &gt;gi|330253250|gb|AEC08344.1| pentatricopeptide repeat-containing protein [Arabidopsis thaliana]
Bn-A04-p12314909	13306243	BnaA04g16130D	13199636	13203424	AT2G27920.1	serine carboxypeptidase-like 51 [Arabidopsis thaliana] &gt;gi|125987784|sp|Q67Y83.2|SCP51_ARATH RecName: Full=Serine carboxypeptidase-like 51; Flags: Precursor &gt;gi|15724218|gb|AAL06502.1|AF412049_1 At2g27920/T1E2.16 [Arabidopsis thaliana] &gt;gi|20197951|gb|AAD21510.2| putative carboxypeptidase [Arabidopsis thaliana] &gt;gi|27764970|gb|AAO23606.1| At2g27920/T1E2.16 [Arabidopsis thaliana] &gt;g…
		BnaA04g16140D	13208812	13210712	AT1G48670.1	auxin-responsive GH3 family protein [Arabidopsis thaliana] &gt;gi|12597809|gb|AAG60120.1|AC073555_4 Nt-gh3 deduced protein, putative [Arabidopsis thaliana] &gt;gi|332194215|gb|AEE32336.1| auxin-responsive GH3 family protein [Arabidopsis thaliana]
		BnaA04g16150D	13213022	13214125	AT2G27930.1	PLATZ transcription factor family protein [Arabidopsis thaliana] &gt;gi|330252967|gb|AEC08061.1| PLATZ transcription factor family protein [Arabidopsis thaliana]
		BnaA04g16160D	13216686	13217500	AT2G27970.1	cyclin-dependent kinases regulatory subunit 2 [Arabidopsis thaliana] &gt;gi|297822483|ref|XP_002879124.1| cdk-subunit 2 [Arabidopsis lyrata subsp. lyrata] &gt;gi|75206284|sp|Q9SJJ5.1|CKS2_ARATH RecName: Full=Cyclin-dependent kinases regulatory subunit 2 &gt;gi|4510419|gb|AAD21505.1| putative cyclin-dependent kinase regulatory subunit [Arabidopsis thaliana] &gt;gi|38566522|gb|AAR24151.1| At2g27970…
		BnaA04g16170D	13218273	13224270	AT2G27980.1	acyl-CoA N-acyltransferase with RING/FYVE/PHD-type zinc finger domain-containing protein [Arabidopsis thaliana] &gt;gi|330252972|gb|AEC08066.1| acyl-CoA N-acyltransferase with RING/FYVE/PHD-type zinc finger domain-containing protein [Arabidopsis thaliana]
		BnaA04g16180D	13226873	13235521	AT1G42470.1	predicted protein [Arabidopsis lyrata subsp. lyrata] &gt;gi|297337081|gb|EFH67498.1| predicted protein [Arabidopsis lyrata subsp. lyrata]
		BnaA04g16190D	13246774	13249453	AT2G28000.1	RecName: Full=RuBisCO large subunit-binding protein subunit alpha, chloroplastic; AltName: Full=60 kDa chaperonin subunit alpha; AltName: Full=CPN-60 alpha; Flags: Precursor &gt;gi|289365|gb|AAA32979.1| 60-kDa chaperonin-60 alpha-polypeptide precursor, partial [Brassica napus]
		BnaA04g16200D	13250712	13251012		PREDICTED: uncharacterized protein LOC101502488 [Cicer arietinum]
		BnaA04g16210D	13251922	13254480	AT2G28070.1	ABC transporter G family member 3 [Arabidopsis thaliana] &gt;gi|334302769|sp|Q9ZUU9.2|AB3G_ARATH RecName: Full=ABC transporter G family member 3; Short=ABC transporter ABCG.3; Short=AtABCG3; AltName: Full=White-brown complex homolog protein 3; Short=AtWBC3 &gt;gi|330252981|gb|AEC08075.1| ABC transporter G family member 3 [Arabidopsis thaliana]
		BnaA04g16220D	13254917	13257225	AT1G14800.1	Nucleic acid-binding, OB-fold-like protein [Arabidopsis thaliana] &gt;gi|332191106|gb|AEE29227.1| Nucleic acid-binding, OB-fold-like protein [Arabidopsis thaliana]
		BnaA04g16230D	13261964	13264438	AT2G28080.1	putative glucosyltransferase [Arabidopsis thaliana]
		BnaA04g16240D	13267460	13269041	AT2G26680.1	unknown [Arabidopsis thaliana]
		BnaA04g16250D	13270803	13272390	AT2G28100.1	alpha-L-fucosidase 1 [Arabidopsis thaliana] &gt;gi|332278183|sp|Q8GW72.2|FUCO1_ARATH RecName: Full=Alpha-L-fucosidase 1; AltName: Full=Alpha-1,3/4-fucosidase; Short=AtFUC1; AltName: Full=Alpha-L-fucoside fucohydrolase; Flags: Precursor &gt;gi|330252985|gb|AEC08079.1| alpha-L-fucosidase 1 [Arabidopsis thaliana]
		BnaA04g16260D	13273362	13275333	AT2G28110.1	PREDICTED: probable glucuronoxylan glucuronosyltransferase IRX7-like isoform X1 [Citrus sinensis]
		BnaA04g16270D	13281826	13283572	AT2G28120.1	nodulin family protein [Arabidopsis lyrata subsp. lyrata] &gt;gi|297326790|gb|EFH57210.1| nodulin family protein [Arabidopsis lyrata subsp. lyrata]
		BnaA04g16280D	13290197	13291806	AT2G28160.1	Fe-deficiency induced transcription factor 1 [Arabidopsis lyrata subsp. lyrata] &gt;gi|297326785|gb|EFH57205.1| Fe-deficiency induced transcription factor 1 [Arabidopsis lyrata subsp. lyrata]
		BnaA04g16290D	13292939	13295758	AT2G28180.1	cation/H+ exchanger [Arabidopsis lyrata subsp. lyrata] &gt;gi|297324951|gb|EFH55371.1| cation/H+ exchanger [Arabidopsis lyrata subsp. lyrata]
		BnaA04g16300D	13300442	13302523		-
		BnaA04g16310D	13305864	13307606	AT2G28190.1	copper/zinc superoxide dismutase [Brassica rapa]
		BnaA04g16320D	13313187	13314051	AT2G28200.1	zinc finger protein ZAT5 [Arabidopsis thaliana] &gt;gi|75322747|sp|Q681X4.1|ZAT5_ARATH RecName: Full=Zinc finger protein ZAT5 &gt;gi|51969128|dbj|BAD43256.1| putative zinc-finger protein [Arabidopsis thaliana] &gt;gi|110739467|dbj|BAF01643.1| putative zinc-finger protein [Arabidopsis thaliana] &gt;gi|330252996|gb|AEC08090.1| zinc finger protein ZAT5 [Arabidopsis thaliana]
		BnaA04g16330D	13319026	13320289	AT2G28040.1	aspartyl protease-like protein [Arabidopsis thaliana] &gt;gi|28392898|gb|AAO41885.1| putative chloroplast nucleoid DNA binding protein [Arabidopsis thaliana] &gt;gi|56382011|gb|AAV85724.1| At2g28040 [Arabidopsis thaliana] &gt;gi|330252978|gb|AEC08072.1| aspartyl protease-like protein [Arabidopsis thaliana]
		BnaA04g16340D	13322152	13323460	AT2G28040.1	aspartyl protease-like protein [Arabidopsis thaliana] &gt;gi|28392898|gb|AAO41885.1| putative chloroplast nucleoid DNA binding protein [Arabidopsis thaliana] &gt;gi|56382011|gb|AAV85724.1| At2g28040 [Arabidopsis thaliana] &gt;gi|330252978|gb|AEC08072.1| aspartyl protease-like protein [Arabidopsis thaliana]
		BnaA04g16350D	13350104	13354208	AT2G28305.1	cytokinin riboside 5&apos;-monophosphate phosphoribohydrolase LOG1 [Arabidopsis thaliana] &gt;gi|75158446|sp|Q8RUN2.1|LOG1_ARATH RecName: Full=Cytokinin riboside 5&apos;-monophosphate phosphoribohydrolase LOG1; AltName: Full=Protein LONELY GUY 1 &gt;gi|20197602|gb|AAM15149.1| expressed protein [Arabidopsis thaliana] &gt;gi|20197733|gb|AAM15229.1| expressed protein [Arabidopsis thaliana] &gt;gi|21…
		BnaA04g16360D	13367574	13371344	AT2G28310.3	unknown protein [Arabidopsis thaliana] &gt;gi|25084100|gb|AAN72175.1| unknown protein [Arabidopsis thaliana]
		BnaA04g16370D	13371490	13372133	AT3G15980.3	unknown [Populus trichocarpa]
		BnaA04g16380D	13374345	13376197	AT2G28315.1	nucleotide/sugar transporter-like protein [Arabidopsis thaliana] &gt;gi|330253012|gb|AEC08106.1| nucleotide/sugar transporter-like protein [Arabidopsis thaliana]
		BnaA04g16390D	13376283	13380925	AT1G08010.2	GATA transcription factor 13 [Arabidopsis thaliana] &gt;gi|374095415|sp|Q9SKN6.2|GAT13_ARATH RecName: Full=Putative GATA transcription factor 13 &gt;gi|330253015|gb|AEC08109.1| GATA transcription factor 13 [Arabidopsis thaliana]
		BnaA04g16400D	13384195	13386556	AT5G40170.1	leucine-rich repeat family protein [Arabidopsis lyrata subsp. lyrata] &gt;gi|297324693|gb|EFH55113.1| leucine-rich repeat family protein [Arabidopsis lyrata subsp. lyrata]
		BnaA04g16410D	13394917	13400108	AT2G28360.1	SIT4 phosphatase-associated family protein [Arabidopsis thaliana] &gt;gi|330253018|gb|AEC08112.1| SIT4 phosphatase-associated family protein [Arabidopsis thaliana]
		BnaA04g16420D	13401753	13403659	AT2G28370.1	uncharacterized protein [Arabidopsis thaliana] &gt;gi|75206504|sp|Q9SKN3.1|CSPL6_ARATH RecName: Full=CASP-like protein At2g28370 &gt;gi|14030701|gb|AAK53025.1|AF375441_1 At2g28370/T1B3.11 [Arabidopsis thaliana] &gt;gi|4432840|gb|AAD20689.1| expressed protein [Arabidopsis thaliana] &gt;gi|21553379|gb|AAM62472.1| unknown [Arabidopsis thaliana] &gt;gi|23506069|gb|AAN28894.1| At2g28370/T1B3.11 [Arabi…
		BnaA04g16430D	13403904	13405667	AT2G28380.1	dsRNA-binding protein 2 [Arabidopsis lyrata subsp. lyrata] &gt;gi|297324939|gb|EFH55359.1| dsRNA-binding protein 2 [Arabidopsis lyrata subsp. lyrata]
		BnaA04g16440D	13430439	13432012	AT2G28510.1	Dof zinc finger protein DOF2.1 [Arabidopsis thaliana] &gt;gi|55583950|sp|Q8LE43.2|DOF21_ARATH RecName: Full=Dof zinc finger protein DOF2.1; Short=AtDOF2.1 &gt;gi|17979383|gb|AAL49917.1| putative DOF zinc finger protein [Arabidopsis thaliana] &gt;gi|20197881|gb|AAD21486.2| putative DOF zinc finger protein [Arabidopsis thaliana] &gt;gi|25054955|gb|AAN71953.1| putative DOF zinc finger protein [Arabi…
chrA04_11531191	11531191	BnaA04g13530D	11425854	11426115	AT2G23270.1	uncharacterized protein [Arabidopsis thaliana] &gt;gi|2642436|gb|AAB87104.1| expressed protein [Arabidopsis thaliana] &gt;gi|21593652|gb|AAM65619.1| unknown [Arabidopsis thaliana] &gt;gi|88900290|gb|ABD57457.1| At2g23270 [Arabidopsis thaliana] &gt;gi|330252342|gb|AEC07436.1| uncharacterized protein AT2G23270 [Arabidopsis thaliana]
		BnaA04g13540D	11434573	11435452	AT2G23290.1	myb domain protein 73 [Arabidopsis thaliana] &gt;gi|2464855|emb|CAB16756.1| myb-related protein [Arabidopsis thaliana] &gt;gi|7270709|emb|CAB80392.1| myb-related protein [Arabidopsis thaliana] &gt;gi|17380912|gb|AAL36268.1| putative myb-related protein [Arabidopsis thaliana] &gt;gi|20258981|gb|AAM14206.1| putative myb-related protein [Arabidopsis thaliana] &gt;gi|41619352|gb|AAS10083.1| MYB trans…
		BnaA04g13550D	11459430	11462069	AT2G23300.1	Leucine-rich repeat protein kinase family protein [Arabidopsis thaliana] &gt;gi|2642433|gb|AAB87101.1| putative receptor-like protein kinase [Arabidopsis thaliana] &gt;gi|224589517|gb|ACN59292.1| leucine-rich repeat receptor-like protein kinase [Arabidopsis thaliana] &gt;gi|330252344|gb|AEC07438.1| Leucine-rich repeat protein kinase family protein [Arabidopsis thaliana]
		BnaA04g13560D	11467426	11468983	AT2G23310.1	ATRER1C1 [Arabidopsis lyrata subsp. lyrata] &gt;gi|297324515|gb|EFH54935.1| ATRER1C1 [Arabidopsis lyrata subsp. lyrata]
		BnaA04g13570D	11477606	11478734	AT2G23320.1	WRKY transcription factor 15 [Brassica rapa]
		BnaA04g13580D	11483873	11489591		-
		BnaA04g13590D	11501319	11502075	AT2G23340.1	ERF/AP2 transcription factor DEAR3 [Arabidopsis thaliana] &gt;gi|75219088|sp|O22174.1|ERF08_ARATH RecName: Full=Ethylene-responsive transcription factor ERF008 &gt;gi|2642430|gb|AAB87098.1| putative AP2 domain transcription factor [Arabidopsis thaliana] &gt;gi|26452018|dbj|BAC43099.1| putative AP2 domain transcription factor [Arabidopsis thaliana] &gt;gi|28372974|gb|AAO39969.1| At2g23340 [Arabido…
		BnaA04g13600D	11507658	11510786	AT2G23350.1	PAB4 binding protein 4 [Arabidopsis lyrata subsp. lyrata] &gt;gi|297324519|gb|EFH54939.1| PAB4 binding protein 4 [Arabidopsis lyrata subsp. lyrata]
		BnaA04g13610D	11511550	11514255	AT2G23200.1	putative receptor-like protein kinase [Arabidopsis thaliana] &gt;gi|75317972|sp|O22187.1|Y2232_ARATH RecName: Full=Probable receptor-like protein kinase At2g23200; Flags: Precursor &gt;gi|2642445|gb|AAB87113.1| putative protein kinase [Arabidopsis thaliana] &gt;gi|330252334|gb|AEC07428.1| putative receptor-like protein kinase [Arabidopsis thaliana]
		BnaA04g13620D	11520556	11523499	AT2G23360.1	filament-like plant protein 7 [Arabidopsis thaliana] &gt;gi|334302808|sp|Q9SLN1.2|FPP7_ARATH RecName: Full=Filament-like plant protein 7; Short=AtFPP7 &gt;gi|330252353|gb|AEC07447.1| filament-like plant protein 7 [Arabidopsis thaliana]
		BnaA04g13630D	11524588	11529333	AT2G23380.1	histone-lysine N-methyltransferase CLF [Arabidopsis thaliana] &gt;gi|30912630|sp|P93831.2|CLF_ARATH RecName: Full=Histone-lysine N-methyltransferase CLF; AltName: Full=Polycomb group protein CURLY LEAF; AltName: Full=Protein INCURVATA 1; AltName: Full=Protein SET DOMAIN GROUP 1; AltName: Full=Protein photoperiod insensitive flowering &gt;gi|3242729|gb|AAC23781.1| curly leaf protein (polycomb-grou…
		BnaA04g13640D	11546863	11547115	AT2G23440.1	uncharacterized protein [Arabidopsis thaliana] &gt;gi|3242707|gb|AAC23759.1| unknown protein [Arabidopsis thaliana] &gt;gi|38566528|gb|AAR24154.1| At2g23440 [Arabidopsis thaliana] &gt;gi|40823784|gb|AAR92304.1| At2g23440 [Arabidopsis thaliana] &gt;gi|330252361|gb|AEC07455.1| uncharacterized protein AT2G23440 [Arabidopsis thaliana]
		BnaA04g13650D	11573486	11576712	AT2G23450.1	wall-associated receptor kinase-like 14 [Arabidopsis thaliana] &gt;gi|30682087|ref|NP_850041.1| wall-associated receptor kinase-like 14 [Arabidopsis thaliana] &gt;gi|116256124|sp|Q8RY67.2|WAKLO_ARATH RecName: Full=Wall-associated receptor kinase-like 14; Flags: Precursor &gt;gi|20197000|gb|AAC23760.2| putative protein kinase [Arabidopsis thaliana] &gt;gi|330252362|gb|AEC07456.1| wall-associated r…
		BnaA04g13660D	11590183	11593535	AT2G23460.1	predicted protein [Arabidopsis lyrata subsp. lyrata] &gt;gi|297324526|gb|EFH54946.1| predicted protein [Arabidopsis lyrata subsp. lyrata]
		BnaA04g13670D	11593635	11595782	AT2G23470.1	protein ROOT UV-B SENSITIVE 4 [Arabidopsis thaliana] &gt;gi|51970902|dbj|BAD44143.1| unnamed protein product [Arabidopsis thaliana] &gt;gi|330252365|gb|AEC07459.1| uncharacterized protein AT2G23470 [Arabidopsis thaliana]
		BnaA04g13680D	11596472	11599500	AT2G23520.1	catalytic/ pyridoxal phosphate binding protein [Arabidopsis thaliana] &gt;gi|330252367|gb|AEC07461.1| catalytic/ pyridoxal phosphate binding protein [Arabidopsis thaliana]
		BnaA04g13690D	11601701	11604025	AT2G23530.1	zinc-finger domain of monoamine-oxidase A repressor R1 [Arabidopsis thaliana] &gt;gi|91806250|gb|ABE65853.1| unknown [Arabidopsis thaliana] &gt;gi|330252368|gb|AEC07462.1| zinc-finger domain of monoamine-oxidase A repressor R1 [Arabidopsis thaliana]
		BnaA04g13700D	11604746	11606571	AT2G23540.1	GDSL-motif lipase/hydrolase family protein [Arabidopsis lyrata subsp. lyrata] &gt;gi|297324530|gb|EFH54950.1| GDSL-motif lipase/hydrolase family protein [Arabidopsis lyrata subsp. lyrata]
		BnaA04g13710D	11607711	11608786	AT4G18780.1	cellulose synthase 8.2 catalytic subunit [Brassica napus]
		BnaA04g13720D	11611248	11612186	AT2G23580.1	RecName: Full=Putative methylesterase 19; Short=AtMES19
		BnaA04g13730D	11612515	11613444	AT2G23580.1	predicted protein [Arabidopsis lyrata subsp. lyrata] &gt;gi|297326351|gb|EFH56771.1| predicted protein [Arabidopsis lyrata subsp. lyrata]
		BnaA04g13740D	11614531	11615869	AT2G23550.2	methyl esterase 6 [Arabidopsis thaliana] &gt;gi|330252370|gb|AEC07464.1| methyl esterase 6 [Arabidopsis thaliana]
		BnaA04g13750D	11615940	11618042	AT2G23570.1	predicted protein [Arabidopsis lyrata subsp. lyrata] &gt;gi|297326352|gb|EFH56772.1| predicted protein [Arabidopsis lyrata subsp. lyrata]
		BnaA04g13760D	11618153	11621058	AT2G23580.1	methyl esterase 4 [Arabidopsis thaliana] &gt;gi|75318646|sp|O80474.1|MES4_ARATH RecName: Full=Methylesterase 4; Short=AtMES4; AltName: Full=Alpha/beta fold hydrolase/esterase 4 &gt;gi|3242719|gb|AAC23771.1| putative acetone-cyanohydrin lyase [Arabidopsis thaliana] &gt;gi|34146844|gb|AAQ62430.1| At2g23580 [Arabidopsis thaliana] &gt;gi|51969686|dbj|BAD43535.1| putative acetone-cyanohydrin lyase [Ar…
		BnaA04g13770D	11621111	11623195	AT2G23580.2	RecName: Full=Putative methylesterase 19; Short=AtMES19
		BnaA04g13780D	11625864	11628783		-
		BnaA04g13790D	11628846	11632142	AT2G23620.1	methyl esterase 1 [Arabidopsis thaliana] &gt;gi|75330960|sp|Q8S8S9.1|MES1_ARATH RecName: Full=Methylesterase 1; Short=AtMES1 &gt;gi|20196998|gb|AAM14864.1| putative acetone-cyanohydrin lyase [Arabidopsis thaliana] &gt;gi|48310671|gb|AAT41864.1| At2g23620 [Arabidopsis thaliana] &gt;gi|330252379|gb|AEC07473.1| methyl esterase 1 [Arabidopsis thaliana]
Bn-A05-p21029910	19187926	BnaA05g25920D	19080667	19099830		-
		BnaA05g25930D	19101069	19102567	AT3G13360.1	predicted protein [Arabidopsis lyrata subsp. lyrata] &gt;gi|297330803|gb|EFH61222.1| predicted protein [Arabidopsis lyrata subsp. lyrata]
		BnaA05g25940D	19106560	19108666	AT3G13350.1	high mobility group family protein [Arabidopsis lyrata subsp. lyrata] &gt;gi|297330802|gb|EFH61221.1| high mobility group family protein [Arabidopsis lyrata subsp. lyrata]
		BnaA05g25950D	19120639	19120910		-
		BnaA05g25960D	19125951	19126996	AT3G13350.1	high mobility group B protein 10 [Arabidopsis thaliana] &gt;gi|75274126|sp|Q9LTT3.1|HMG10_ARATH RecName: Full=High mobility group B protein 10; AltName: Full=Nucleosome/chromatin assembly factor group D 10 &gt;gi|13605513|gb|AAK32750.1|AF361582_1 AT3g13350/MDC11_14 [Arabidopsis thaliana] &gt;gi|9294541|dbj|BAB02804.1| high mobility group protein-like [Arabidopsis thaliana] &gt;gi|21593357|gb|AAM6…
		BnaA05g25970D	19127603	19128902	AT3G13340.2	WD-40 repeat family protein [Arabidopsis lyrata subsp. lyrata] &gt;gi|297328657|gb|EFH59076.1| WD-40 repeat family protein [Arabidopsis lyrata subsp. lyrata]
		BnaA05g25980D	19140844	19141890	AT3G13350.1	high mobility group B protein 10 [Arabidopsis thaliana] &gt;gi|75274126|sp|Q9LTT3.1|HMG10_ARATH RecName: Full=High mobility group B protein 10; AltName: Full=Nucleosome/chromatin assembly factor group D 10 &gt;gi|13605513|gb|AAK32750.1|AF361582_1 AT3g13350/MDC11_14 [Arabidopsis thaliana] &gt;gi|9294541|dbj|BAB02804.1| high mobility group protein-like [Arabidopsis thaliana] &gt;gi|21593357|gb|AAM6…
		BnaA05g25990D	19142514	19145585	AT3G13340.2	WD-40 repeat family protein [Arabidopsis lyrata subsp. lyrata] &gt;gi|297328657|gb|EFH59076.1| WD-40 repeat family protein [Arabidopsis lyrata subsp. lyrata]
		BnaA05g26000D	19150010	19151080	AT3G13350.1	high mobility group B protein 10 [Arabidopsis thaliana] &gt;gi|75274126|sp|Q9LTT3.1|HMG10_ARATH RecName: Full=High mobility group B protein 10; AltName: Full=Nucleosome/chromatin assembly factor group D 10 &gt;gi|13605513|gb|AAK32750.1|AF361582_1 AT3g13350/MDC11_14 [Arabidopsis thaliana] &gt;gi|9294541|dbj|BAB02804.1| high mobility group protein-like [Arabidopsis thaliana] &gt;gi|21593357|gb|AAM6…
		BnaA05g26010D	19157080	19159862	AT3G13340.2	WD-40 repeat family protein [Arabidopsis lyrata subsp. lyrata] &gt;gi|297328657|gb|EFH59076.1| WD-40 repeat family protein [Arabidopsis lyrata subsp. lyrata]
		BnaA05g26020D	19160825	19163878	AT3G13320.1	calcium/proton exchanger [Arabidopsis thaliana]
		BnaA05g26030D	19167081	19167523		hypothetical protein EUTSA_v10021681mg [Eutrema salsugineum] &gt;gi|557108383|gb|ESQ48690.1| hypothetical protein EUTSA_v10021681mg [Eutrema salsugineum]
		BnaA05g26040D	19167669	19168025	AT3G13310.1	DNAJ heat shock N-terminal domain-containing protein [Arabidopsis lyrata subsp. lyrata] &gt;gi|297330800|gb|EFH61219.1| DNAJ heat shock N-terminal domain-containing protein [Arabidopsis lyrata subsp. lyrata]
		BnaA05g26050D	19168075	19174133	AT3G13300.2	mRNA decapping complex VCS [Arabidopsis thaliana] &gt;gi|75335476|sp|Q9LTT8.1|VCS_ARATH RecName: Full=Enhancer of mRNA-decapping protein 4; AltName: Full=Protein VARICOSE &gt;gi|9294536|dbj|BAB02799.1| unnamed protein product [Arabidopsis thaliana] &gt;gi|332641809|gb|AEE75330.1| mRNA decapping complex VCS [Arabidopsis thaliana]
		BnaA05g26060D	19178733	19184121	AT3G13300.1	mRNA decapping complex VCS [Arabidopsis thaliana] &gt;gi|75335476|sp|Q9LTT8.1|VCS_ARATH RecName: Full=Enhancer of mRNA-decapping protein 4; AltName: Full=Protein VARICOSE &gt;gi|9294536|dbj|BAB02799.1| unnamed protein product [Arabidopsis thaliana] &gt;gi|332641809|gb|AEE75330.1| mRNA decapping complex VCS [Arabidopsis thaliana]
		BnaA05g26070D	19185283	19185699	AT3G13275.1	Uncharacterized protein TCM_030552 [Theobroma cacao] &gt;gi|508720001|gb|EOY11898.1| Uncharacterized protein TCM_030552 [Theobroma cacao]
		BnaA05g26080D	19187847	19190418	AT3G13230.1	nucleic acid binding protein [Arabidopsis lyrata subsp. lyrata] &gt;gi|297328653|gb|EFH59072.1| nucleic acid binding protein [Arabidopsis lyrata subsp. lyrata]
		BnaA05g26090D	19191897	19195912	AT4G27830.1	unnamed protein product [Thellungiella halophila]
		BnaA05g26100D	19197089	19198891	AT3G13200.1	unknown [Arabidopsis thaliana]
		BnaA05g26110D	19199322	19200369	AT3G13190.3	unnamed protein product [Vitis vinifera]
		BnaA05g26120D	19201968	19202401	AT3G13175.1	unknown [Arabidopsis thaliana]
		BnaA05g26130D	19204517	19205234	AT3G13140.1	hydroxyproline-rich glycoprotein family protein [Arabidopsis thaliana] &gt;gi|10172601|dbj|BAB01405.1| unnamed protein product [Arabidopsis thaliana] &gt;gi|67633630|gb|AAY78739.1| hydroxyproline-rich glycoprotein family protein [Arabidopsis thaliana] &gt;gi|332641780|gb|AEE75301.1| hydroxyproline-rich glycoprotein family protein [Arabidopsis thaliana]
		BnaA05g26140D	19208914	19209588	AT3G13130.1	uncharacterized protein [Arabidopsis thaliana] &gt;gi|10172600|dbj|BAB01404.1| unnamed protein product [Arabidopsis thaliana] &gt;gi|332641779|gb|AEE75300.1| uncharacterized protein AT3G13130 [Arabidopsis thaliana]
		BnaA05g26150D	19212551	19213990	AT3G13120.2	30S ribosomal protein S10-like [Brassica napus]
		BnaA05g26160D	19216849	19224589	AT3G13100.1	predicted protein [Arabidopsis lyrata subsp. lyrata] &gt;gi|297330783|gb|EFH61202.1| predicted protein [Arabidopsis lyrata subsp. lyrata]
		BnaA05g26170D	19226461	19228420	AT2G17600.1	cysteine/histidine-rich C1 domain-containing protein [Arabidopsis thaliana] &gt;gi|4914381|gb|AAD32917.1| unknown protein [Arabidopsis thaliana] &gt;gi|330251563|gb|AEC06657.1| cysteine/histidine-rich C1 domain-containing protein [Arabidopsis thaliana]
		BnaA05g26180D	19229798	19233909	AT3G13070.1	CBS domain-containing protein [Arabidopsis lyrata subsp. lyrata] &gt;gi|297330780|gb|EFH61199.1| CBS domain-containing protein [Arabidopsis lyrata subsp. lyrata]
		BnaA05g26190D	19234651	19238085	AT3G13065.1	STRUBBELIG-receptor family 4 [Arabidopsis thaliana] &gt;gi|75127760|sp|Q6R2K2.1|SRF4_ARATH RecName: Full=Protein STRUBBELIG-RECEPTOR FAMILY 4; AltName: Full=Leucine-rich repeat receptor kinase-like protein SRF4; Flags: Precursor &gt;gi|41323407|gb|AAR99872.1| strubbelig receptor family 4 [Arabidopsis thaliana] &gt;gi|332641768|gb|AEE75289.1| STRUBBELIG-receptor family 4 [Arabidopsis thaliana]
		BnaA05g26200D	19239019	19242619	AT3G13060.2	protein ECT5 [Arabidopsis thaliana] &gt;gi|332641764|gb|AEE75285.1| uncharacterized protein AT3G13060 [Arabidopsis thaliana]
		BnaA05g26210D	19242761	19246659	AT3G13020.1	hAT transposon superfamily protein [Arabidopsis thaliana] &gt;gi|15795134|dbj|BAB02512.1| transposase-like protein [Arabidopsis thaliana] &gt;gi|332641756|gb|AEE75277.1| hAT transposon superfamily protein [Arabidopsis thaliana]
		BnaA05g26220D	19247634	19248320	AT3G13000.2	unnamed protein product [Thellungiella halophila]
		BnaA05g26230D	19248681	19249438	AT3G12980.1	histone acetyltransferase 5 [Arabidopsis lyrata subsp. lyrata] &gt;gi|297328640|gb|EFH59059.1| histone acetyltransferase 5 [Arabidopsis lyrata subsp. lyrata]
		BnaA05g26240D	19250969	19254312	AT3G12977.1	no apical meristem-domain containing transcriptional regulator [Arabidopsis thaliana] &gt;gi|15795128|dbj|BAB02506.1| NAM (no apical meristem) protein-like [Arabidopsis thaliana] &gt;gi|332641748|gb|AEE75269.1| no apical meristem-domain containing transcriptional regulator [Arabidopsis thaliana]
		BnaA05g26250D	19255903	19257007	AT3G12970.1	unknown protein [Arabidopsis thaliana]
		BnaA05g26260D	19262120	19264297	AT3G12940.1	uncharacterized protein [Arabidopsis thaliana] &gt;gi|134031912|gb|ABO45693.1| At3g12940 [Arabidopsis thaliana] &gt;gi|332641743|gb|AEE75264.1| uncharacterized protein AT3G12940 [Arabidopsis thaliana]
		BnaA05g26270D	19264358	19265918	AT3G12930.1	Lojap-related protein [Arabidopsis thaliana] &gt;gi|75273160|sp|Q9LDY9.1|IOJAC_ARATH RecName: Full=Protein Iojap, chloroplastic; Flags: Precursor &gt;gi|15795122|dbj|BAB02500.1| IojAP protein-like [Arabidopsis thaliana] &gt;gi|22655076|gb|AAM98129.1| expressed protein [Arabidopsis thaliana] &gt;gi|27311971|gb|AAO00951.1| expressed protein [Arabidopsis thaliana] &gt;gi|332641742|gb|AEE75263.1| Loj…
		BnaA05g26280D	19266863	19268083	AT5G03480.1	predicted protein [Arabidopsis lyrata subsp. lyrata] &gt;gi|297318931|gb|EFH49353.1| predicted protein [Arabidopsis lyrata subsp. lyrata]
		BnaA05g26290D	19285290	19286688	AT3G12910.1	transcription factor [Arabidopsis lyrata subsp. lyrata] &gt;gi|297328635|gb|EFH59054.1| transcription factor [Arabidopsis lyrata subsp. lyrata]
		BnaA05g26300D	19299347	19300956	AT3G12900.1	oxidoreductase [Arabidopsis lyrata subsp. lyrata] &gt;gi|297328634|gb|EFH59053.1| oxidoreductase [Arabidopsis lyrata subsp. lyrata]
Bn-A05-p2142102	2273504	BnaA05g04020D	2158653	2162615	AT2G44450.1	glycosyl hydrolase family 1 protein [Arabidopsis lyrata subsp. lyrata] &gt;gi|297325953|gb|EFH56373.1| glycosyl hydrolase family 1 protein [Arabidopsis lyrata subsp. lyrata]
		BnaA05g04030D	2175456	2179125	AT2G44460.1	glycosyl hydrolase family 1 protein [Arabidopsis lyrata subsp. lyrata] &gt;gi|297325954|gb|EFH56374.1| glycosyl hydrolase family 1 protein [Arabidopsis lyrata subsp. lyrata]
		BnaA05g04040D	2179205	2197999	AT2G44470.3	beta glucosidase 29 [Arabidopsis thaliana] &gt;gi|269969438|sp|Q8GXT2.2|BGL29_ARATH RecName: Full=Beta-glucosidase 29; Short=AtBGLU29; Flags: Precursor &gt;gi|330255331|gb|AEC10425.1| beta glucosidase 29 [Arabidopsis thaliana]
		BnaA05g04050D	2204735	2207820	AT5G24550.1	beta glucosidase 32 [Arabidopsis thaliana] &gt;gi|269969436|sp|Q9FLU8.2|BGL32_ARATH RecName: Full=Beta-glucosidase 32; Short=AtBGLU32; Flags: Precursor &gt;gi|332005941|gb|AED93324.1| beta glucosidase 32 [Arabidopsis thaliana]
		BnaA05g04060D	2207906	2221315	AT2G44490.1	unnamed protein product [Thellungiella halophila]
		BnaA05g04070D	2229282	2231352	AT2G44500.1	O-fucosyltransferase family protein [Arabidopsis thaliana] &gt;gi|13877693|gb|AAK43924.1|AF370605_1 axi 1 protein-like protein [Arabidopsis thaliana] &gt;gi|3128192|gb|AAC16096.1| similar to axi 1 protein from Nicotiana tabacum [Arabidopsis thaliana] &gt;gi|330255336|gb|AEC10430.1| O-fucosyltransferase family protein [Arabidopsis thaliana]
		BnaA05g04080D	2232232	2234332	AT2G44520.1	protoheme IX farnesyltransferase [Arabidopsis thaliana] &gt;gi|75099253|sp|O64886.4|COX10_ARATH RecName: Full=Protoheme IX farnesyltransferase, mitochondrial; AltName: Full=Cytochrome c oxidase assembly protein COX10; AltName: Full=Heme O synthase; Flags: Precursor &gt;gi|15028299|gb|AAK76626.1| putative heme A:farnesyltransferase [Arabidopsis thaliana] &gt;gi|20197028|gb|AAC27454.3| putative hem…
		BnaA05g04090D	2234927	2236446	AT2G44525.1	uncharacterized protein [Arabidopsis thaliana] &gt;gi|20197026|gb|AAM14882.1| expressed protein [Arabidopsis thaliana] &gt;gi|20197193|gb|AAM14966.1| expressed protein [Arabidopsis thaliana] &gt;gi|98960917|gb|ABF58942.1| At2g44525 [Arabidopsis thaliana] &gt;gi|330255339|gb|AEC10433.1| uncharacterized protein AT2G44525 [Arabidopsis thaliana]
		BnaA05g04100D	2237330	2239061	AT2G44540.1	glycosyl hydrolase 9B9 [Arabidopsis thaliana] &gt;gi|75219861|sp|O64889.1|GUN12_ARATH RecName: Full=Endoglucanase 12; AltName: Full=Endo-1,4-beta glucanase 12; Flags: Precursor &gt;gi|3341674|gb|AAC27456.1| putative cellulase [Arabidopsis thaliana] &gt;gi|20197190|gb|AAM14965.1| putative cellulase [Arabidopsis thaliana] &gt;gi|330255342|gb|AEC10436.1| glycosyl hydrolase 9B9 [Arabidopsis thaliana]
		BnaA05g04110D	2239948	2241168	AT2G44525.1	uncharacterized protein [Arabidopsis thaliana] &gt;gi|20197026|gb|AAM14882.1| expressed protein [Arabidopsis thaliana] &gt;gi|20197193|gb|AAM14966.1| expressed protein [Arabidopsis thaliana] &gt;gi|98960917|gb|ABF58942.1| At2g44525 [Arabidopsis thaliana] &gt;gi|330255339|gb|AEC10433.1| uncharacterized protein AT2G44525 [Arabidopsis thaliana]
		BnaA05g04120D	2241638	2243397	AT2G44540.1	glycosyl hydrolase 9B9 [Arabidopsis thaliana] &gt;gi|75219861|sp|O64889.1|GUN12_ARATH RecName: Full=Endoglucanase 12; AltName: Full=Endo-1,4-beta glucanase 12; Flags: Precursor &gt;gi|3341674|gb|AAC27456.1| putative cellulase [Arabidopsis thaliana] &gt;gi|20197190|gb|AAM14965.1| putative cellulase [Arabidopsis thaliana] &gt;gi|330255342|gb|AEC10436.1| glycosyl hydrolase 9B9 [Arabidopsis thaliana]
		BnaA05g04130D	2243847	2245410	AT2G44540.1	glycosyl hydrolase family 9 protein [Arabidopsis lyrata subsp. lyrata] &gt;gi|297327803|gb|EFH58223.1| glycosyl hydrolase family 9 protein [Arabidopsis lyrata subsp. lyrata]
		BnaA05g04140D	2247891	2249882	AT2G44560.1	glycosyl hydrolase family 9 protein [Arabidopsis lyrata subsp. lyrata] &gt;gi|297327803|gb|EFH58223.1| glycosyl hydrolase family 9 protein [Arabidopsis lyrata subsp. lyrata]
		BnaA05g04150D	2254794	2255426	AT2G44578.1	protein binding protein [Arabidopsis lyrata subsp. lyrata] &gt;gi|297327805|gb|EFH58225.1| protein binding protein [Arabidopsis lyrata subsp. lyrata]
		BnaA05g04160D	2256391	2258182	AT2G44580.1	zinc ion binding protein [Arabidopsis thaliana] &gt;gi|330255348|gb|AEC10442.1| zinc ion binding protein [Arabidopsis thaliana]
		BnaA05g04170D	2260328	2261488	AT2G44600.1	uncharacterized protein [Arabidopsis thaliana] &gt;gi|3341680|gb|AAC27462.1| unknown protein [Arabidopsis thaliana] &gt;gi|18491247|gb|AAL69448.1| At2g44600/F16B22.9 [Arabidopsis thaliana] &gt;gi|330255352|gb|AEC10446.1| uncharacterized protein AT2G44600 [Arabidopsis thaliana]
		BnaA05g04180D	2263611	2266266	AT2G44610.1	Ras-related small GTP-binding family protein [Theobroma cacao] &gt;gi|508704677|gb|EOX96573.1| Ras-related small GTP-binding family protein [Theobroma cacao]
		BnaA05g04190D	2267052	2267867	AT2G44620.1	mtACP-1 [Arabidopsis lyrata subsp. lyrata] &gt;gi|297325965|gb|EFH56385.1| mtACP-1 [Arabidopsis lyrata subsp. lyrata]
		BnaA05g04200D	2268354	2270818	AT2G44640.1	At2g44640/F16B22.13 [Arabidopsis thaliana] &gt;gi|19699152|gb|AAL90942.1| At2g44640/F16B22.13 [Arabidopsis thaliana]
		BnaA05g04210D	2274568	2276279	AT2G44660.1	probable dolichyl pyrophosphate Glc1Man9GlcNAc2 alpha-1,3-glucosyltransferase [Arabidopsis thaliana] &gt;gi|322510137|sp|O80505.3|ALG8_ARATH RecName: Full=Probable dolichyl pyrophosphate Glc1Man9GlcNAc2 alpha-1,3-glucosyltransferase; AltName: Full=Asparagine-linked glycosylation protein 8 homolog; AltName: Full=Dol-P-Glc:Glc(1)Man(9)GlcNAc(2)-PP-dolichyl alpha-1,3-glucosyltransferase; AltName: Fu…
		BnaA05g04220D	2281210	2281965	AT2G44670.1	uncharacterized protein LOC100499981 [Glycine max] &gt;gi|255628261|gb|ACU14475.1| unknown [Glycine max]
		BnaA05g04230D	2282454	2284189	AT2G44680.1	casein kinase II beta subunit 4 [Arabidopsis thaliana] &gt;gi|6016428|sp|O80507.1|CSK2E_ARATH RecName: Full=Putative casein kinase II subunit beta-4; Short=CK II beta-4 &gt;gi|3341688|gb|AAC27470.1| putative casein kinase II beta subunit [Arabidopsis thaliana] &gt;gi|21593654|gb|AAM65621.1| putative casein kinase II beta subunit [Arabidopsis thaliana] &gt;gi|330255360|gb|AEC10454.1| casein kinase…
		BnaA05g04240D	2285563	2289608	AT2G44710.1	RNA recognition motif-containing protein [Arabidopsis thaliana] &gt;gi|20147226|gb|AAM10328.1| At2g44720/F16B22.21 [Arabidopsis thaliana] &gt;gi|23308467|gb|AAN18203.1| At2g44720/F16B22.21 [Arabidopsis thaliana] &gt;gi|330255364|gb|AEC10458.1| RNA recognition motif-containing protein [Arabidopsis thaliana]
		BnaA05g04250D	2290208	2291719	AT2G44730.1	transcription factor [Arabidopsis lyrata subsp. lyrata] &gt;gi|297327816|gb|EFH58236.1| transcription factor [Arabidopsis lyrata subsp. lyrata]
		BnaA05g04260D	2292136	2294705	AT5G51160.1	Ankyrin repeat family protein [Theobroma cacao] &gt;gi|508704639|gb|EOX96535.1| Ankyrin repeat family protein [Theobroma cacao]
		BnaA05g04270D	2296115	2296389		-
		BnaA05g04280D	2296448	2296940	AT5G51160.1	predicted protein [Arabidopsis lyrata subsp. lyrata] &gt;gi|297325971|gb|EFH56391.1| predicted protein [Arabidopsis lyrata subsp. lyrata]
		BnaA05g04290D	2297760	2299373	AT5G51160.1	PREDICTED: ankyrin repeat-containing protein At3g12360-like [Solanum tuberosum]
		BnaA05g04300D	2299739	2301262	AT2G44740.1	cyclin p4;1 [Arabidopsis thaliana] &gt;gi|75278850|sp|O80513.1|CCU41_ARATH RecName: Full=Cyclin-U4-1; Short=CycU4;1; AltName: Full=Cyclin-P4.1; Short=CycP4;1 &gt;gi|3341694|gb|AAC27476.1| putative PREG1-like negative regulator [Arabidopsis thaliana] &gt;gi|62867623|gb|AAY17415.1| At2g44740 [Arabidopsis thaliana] &gt;gi|66841350|gb|AAY57312.1| At2g44740 [Arabidopsis thaliana] &gt;gi|110738634|dbj|…
		BnaA05g04310D	2307400	2309417	AT2G44760.1	uncharacterized protein [Arabidopsis thaliana] &gt;gi|330255371|gb|AEC10465.1| uncharacterized protein AT2G44760 [Arabidopsis thaliana]
		BnaA05g04320D	2310863	2312116	AT2G44790.1	blue copper-binding protein II [Arabidopsis thaliana]
		BnaA05g04330D	2315141	2316753	AT2G44800.1	2-oxoglutarate (2OG) and Fe(II)-dependent oxygenase superfamily protein [Arabidopsis thaliana] &gt;gi|330255374|gb|AEC10468.1| 2-oxoglutarate (2OG) and Fe(II)-dependent oxygenase superfamily protein [Arabidopsis thaliana]
		BnaA05g04340D	2333807	2335148	AT2G44810.1	DAD1 [Brassica rapa]
		BnaA05g04350D	2346458	2347761	AT2G44820.1	At2g44820/T13E15.17 [Arabidopsis thaliana]
		BnaA05g04360D	2353288	2353989		-
		BnaA05g04370D	2354051	2356729	AT2G44830.1	protein kinase [Arabidopsis thaliana] &gt;gi|330255378|gb|AEC10472.1| protein kinase [Arabidopsis thaliana]
		BnaA05g04380D	2358749	2359448	AT2G44840.1	ethylene-responsive transcription factor 13 [Arabidopsis thaliana] &gt;gi|57012834|sp|Q8L9K1.2|ERF99_ARATH RecName: Full=Ethylene-responsive transcription factor 13; Short=AtERF13; AltName: Full=Ethylene-responsive element-binding factor 13; Short=EREBP-13 &gt;gi|13272437|gb|AAK17157.1|AF325089_1 putative ethylene response element binding protein (EREBP) [Arabidopsis thaliana] &gt;gi|13899091|gb|…
		BnaA05g04390D	2361466	2363265	AT2G44910.1	homeobox protein [Arabidopsis thaliana] &gt;gi|549890|gb|AAA56905.1| homeobox protein [Arabidopsis thaliana]
		BnaA05g04400D	2368472	2370144	AT2G44920.2	thylakoid lumenal protein 1 [Arabidopsis thaliana] &gt;gi|20141847|sp|O22160.2|TL15A_ARATH RecName: Full=Thylakoid lumenal 15 kDa protein 1, chloroplastic; AltName: Full=p15; Flags: Precursor &gt;gi|20196925|gb|AAM14836.1| pentapeptide repeat family protein [Arabidopsis thaliana] &gt;gi|330255391|gb|AEC10485.1| thylakoid lumenal protein 1 [Arabidopsis thaliana]
		BnaA05g04410D	2370747	2371564	AT1G49290.1	Uncharacterized protein TCM_005651 [Theobroma cacao] &gt;gi|508704504|gb|EOX96400.1| Uncharacterized protein TCM_005651 [Theobroma cacao]
		BnaA05g04420D	2374136	2376129	AT2G44930.1	uncharacterized protein [Arabidopsis thaliana] &gt;gi|15810321|gb|AAL07048.1| unknown protein [Arabidopsis thaliana] &gt;gi|20196920|gb|AAC31831.2| expressed protein [Arabidopsis thaliana] &gt;gi|20465591|gb|AAM20278.1| unknown protein [Arabidopsis thaliana] &gt;gi|330255393|gb|AEC10487.1| uncharacterized protein AT2G44930 [Arabidopsis thaliana]
seq-new-rs33430	2265805	BnaA06g03520D	2161298	2165167	AT1G48790.1	mov34 family protein [Arabidopsis lyrata subsp. lyrata] &gt;gi|297339975|gb|EFH70392.1| mov34 family protein [Arabidopsis lyrata subsp. lyrata]
		BnaA06g03530D	2165890	2166580	AT1G48780.1	Uncharacterized protein TCM_012373 [Theobroma cacao] &gt;gi|508773801|gb|EOY21057.1| Uncharacterized protein TCM_012373 [Theobroma cacao]
		BnaA06g03540D	2167611	2168387	AT3G18295.1	uncharacterized protein [Arabidopsis thaliana] &gt;gi|11994092|dbj|BAB01095.1| unnamed protein product [Arabidopsis thaliana] &gt;gi|40822865|gb|AAR92245.1| At3g18295 [Arabidopsis thaliana] &gt;gi|45752678|gb|AAS76237.1| At3g18295 [Arabidopsis thaliana] &gt;gi|332642558|gb|AEE76079.1| uncharacterized protein AT3G18295 [Arabidopsis thaliana]
		BnaA06g03550D	2173816	2174893	AT1G23160.1	putative GH3-like protein [Brassica juncea]
		BnaA06g03560D	2175029	2177009	AT5G51470.1	putative GH3-like protein [Brassica juncea]
		BnaA06g03570D	2186493	2190432	AT1G23160.1	putative GH3-like protein [Brassica juncea]
		BnaA06g03580D	2194227	2201070	AT1G23160.1	putative GH3-like protein [Brassica juncea]
		BnaA06g03590D	2206172	2208092	AT3G18200.1	nodulin MtN21 family protein [Arabidopsis lyrata subsp. lyrata] &gt;gi|297331082|gb|EFH61501.1| nodulin MtN21 family protein [Arabidopsis lyrata subsp. lyrata]
		BnaA06g03600D	2209804	2215489	AT1G48650.1	helicase domain-containing protein [Arabidopsis lyrata subsp. lyrata] &gt;gi|297339965|gb|EFH70382.1| helicase domain-containing protein [Arabidopsis lyrata subsp. lyrata]
		BnaA06g03610D	2216588	2218197	AT1G48635.1	peroxin 3 [Arabidopsis thaliana] &gt;gi|75160618|sp|Q8S9K7.1|PEX32_ARATH RecName: Full=Peroxisome biogenesis protein 3-2; AltName: Full=Peroxin-3-2; Short=AtPEX3-2 &gt;gi|18650624|gb|AAL75911.1| At1g48640/F11I4_17 [Arabidopsis thaliana] &gt;gi|21700807|gb|AAM70527.1| At1g48640/F11I4_17 [Arabidopsis thaliana] &gt;gi|51968824|dbj|BAD43104.1| unknown protein [Arabidopsis thaliana] &gt;gi|332194209|g…
		BnaA06g03620D	2232395	2233502	AT1G48630.1	receptor for activated C kinase 1B [Arabidopsis thaliana] &gt;gi|75333344|sp|Q9C4Z6.1|GPLPB_ARATH RecName: Full=Guanine nucleotide-binding protein subunit beta-like protein B; AltName: Full=Receptor for activated C kinase 1B &gt;gi|12321595|gb|AAG50846.1|AC074308_2 guanine nucleotide-binding protein, putative [Arabidopsis thaliana] &gt;gi|12597816|gb|AAG60127.1|AC073555_11 guanine nucleotide-bind…
		BnaA06g03630D	2236469	2238711	AT1G48620.1	high mobility group A5 [Arabidopsis thaliana] &gt;gi|66792628|gb|AAY56416.1| At1g48620 [Arabidopsis thaliana] &gt;gi|95147278|gb|ABF57274.1| At1g48620 [Arabidopsis thaliana] &gt;gi|332194207|gb|AEE32328.1| high mobility group A5 [Arabidopsis thaliana]
		BnaA06g03640D	2241943	2244119	AT1G48610.1	DNA binding protein [Brassica rapa]
		BnaA06g03650D	2244976	2247307	AT4G02750.1	pentatricopeptide repeat-containing protein [Arabidopsis lyrata subsp. lyrata] &gt;gi|297318652|gb|EFH49074.1| pentatricopeptide repeat-containing protein [Arabidopsis lyrata subsp. lyrata]
		BnaA06g03660D	2248031	2248826	AT5G27580.1	MADS-box family protein [Arabidopsis lyrata subsp. lyrata] &gt;gi|297320245|gb|EFH50667.1| MADS-box family protein [Arabidopsis lyrata subsp. lyrata]
		BnaA06g03670D	2249118	2252696	AT1G48600.2	phosphoethanolamine N-methyltransferase 2 [Arabidopsis thaliana] &gt;gi|16226649|gb|AAL16223.1|AF428454_1 At1g48600/T1N15_20 [Arabidopsis thaliana] &gt;gi|17380784|gb|AAL36222.1| putative phosphoethanolamine N-methyltransferase [Arabidopsis thaliana] &gt;gi|22136802|gb|AAM91745.1| putative phosphoethanolamine N-methyltransferase [Arabidopsis thaliana] &gt;gi|332194203|gb|AEE32324.1| putative phos…
		BnaA06g03680D	2253443	2255782	AT1G48580.1	uncharacterized protein [Arabidopsis thaliana] &gt;gi|332194197|gb|AEE32318.1| uncharacterized protein AT1G48580 [Arabidopsis thaliana]
		BnaA06g03690D	2256092	2259148	AT3G17970.1	translocon at the outer membrane of chloroplasts 64-III [Arabidopsis thaliana] &gt;gi|75335547|sp|Q9LVH5.1|OE64C_ARATH RecName: Full=Outer envelope protein 64, chloroplastic; AltName: Full=Translocon at the outer membrane of chloroplasts 64-III &gt;gi|9294499|dbj|BAB02718.1| unnamed protein product [Arabidopsis thaliana] &gt;gi|332642509|gb|AEE76030.1| translocon at the outer membrane of chloropl…
		BnaA06g03700D	2259886	2262565	AT1G48570.1	zinc finger (Ran-binding) family protein [Arabidopsis lyrata subsp. lyrata] &gt;gi|297339960|gb|EFH70377.1| zinc finger (Ran-binding) family protein [Arabidopsis lyrata subsp. lyrata]
		BnaA06g03710D	2262749	2264874	AT1G48560.1	uncharacterized protein [Arabidopsis thaliana] &gt;gi|8778694|gb|AAF79702.1|AC020889_10 T1N15.18 [Arabidopsis thaliana] &gt;gi|209529773|gb|ACI49781.1| At1g48560 [Arabidopsis thaliana] &gt;gi|332194194|gb|AEE32315.1| uncharacterized protein AT1G48560 [Arabidopsis thaliana]
		BnaA06g03720D	2266495	2267167	AT1G18760.1	unknown [Arabidopsis thaliana]
		BnaA06g03730D	2274417	2275119	AT3G13228.1	unknown [Arabidopsis thaliana]
		BnaA06g03740D	2276203	2278286	AT1G48550.1	vacuolar protein sorting-associated protein 26 family protein [Arabidopsis lyrata subsp. lyrata] &gt;gi|297339959|gb|EFH70376.1| vacuolar protein sorting-associated protein 26 family protein [Arabidopsis lyrata subsp. lyrata]
		BnaA06g03750D	2278336	2283648	AT1G48540.1	leucine-rich repeat family protein [Arabidopsis lyrata subsp. lyrata] &gt;gi|297337284|gb|EFH67701.1| leucine-rich repeat family protein [Arabidopsis lyrata subsp. lyrata]
		BnaA06g03760D	2287716	2293245	AT1G48490.3	At1g48490/T1N15_9 [Arabidopsis thaliana] &gt;gi|25090237|gb|AAN72259.1| At1g48490/T1N15_9 [Arabidopsis thaliana]
		BnaA06g03770D	2296939	2299481	AT1G48470.1	glutamine synthetase, putative [Arabidopsis thaliana]
		BnaA06g03780D	2300264	2302494	AT1G48560.2	uncharacterized protein [Arabidopsis thaliana] &gt;gi|332194195|gb|AEE32316.1| uncharacterized protein AT1G48560 [Arabidopsis thaliana]
		BnaA06g03790D	2305378	2306068	AT1G18760.1	unknown [Arabidopsis thaliana]
		BnaA06g03800D	2309794	2310553	AT5G49420.1	unknown [Arabidopsis thaliana]
		BnaA06g03810D	2311942	2314466	AT1G48420.1	1-aminocyclopropane-1-carboxylate deaminase 1 [Arabidopsis thaliana] &gt;gi|332194169|gb|AEE32290.1| Dof-type transcription factor TMO6 [Arabidopsis thaliana]
		BnaA06g03820D	2315863	2316784	AT5G02500.1	dnaK-type molecular chaperone hsc70.1 - like [Arabidopsis thaliana]
		BnaA06g03830D	2316854	2316994		-
		BnaA06g03840D	2320450	2321275	AT1G48405.1	predicted protein [Arabidopsis lyrata subsp. lyrata] &gt;gi|297339952|gb|EFH70369.1| predicted protein [Arabidopsis lyrata subsp. lyrata]
		BnaA06g03850D	2321728	2322120	AT1G48350.1	ribosomal protein L18 family protein [Arabidopsis lyrata subsp. lyrata] &gt;gi|297337268|gb|EFH67685.1| ribosomal protein L18 family protein [Arabidopsis lyrata subsp. lyrata]
		BnaA06g03860D	2323868	2324355	AT1G48330.1	uncharacterized protein [Arabidopsis thaliana] &gt;gi|5733875|gb|AAD49763.1|AC007932_11 F11A17.11 [Arabidopsis thaliana] &gt;gi|38566516|gb|AAR24148.1| At1g48330 [Arabidopsis thaliana] &gt;gi|40823637|gb|AAR92295.1| At1g48330 [Arabidopsis thaliana] &gt;gi|332194155|gb|AEE32276.1| uncharacterized protein AT1G48330 [Arabidopsis thaliana]
		BnaA06g03870D	2335913	2336462	AT1G48320.1	1,4-dihydroxy-2-naphthoyl-CoA thioesterase 1 [Arabidopsis thaliana] &gt;gi|5733877|gb|AAD49765.1|AC007932_13 F11A17.13 [Arabidopsis thaliana] &gt;gi|33589776|gb|AAQ22654.1| At1g48320 [Arabidopsis thaliana] &gt;gi|110738947|dbj|BAF01394.1| F11A17.13 [Arabidopsis thaliana] &gt;gi|332194153|gb|AEE32274.1| 1,4-dihydroxy-2-naphthoyl-CoA thioesterase 1 [Arabidopsis thaliana]
		BnaA06g03880D	2343737	2349245	AT2G47800.1	ABC transporter C family member 4 [Arabidopsis thaliana] &gt;gi|90103510|sp|Q7DM58.2|AB4C_ARATH RecName: Full=ABC transporter C family member 4; Short=ABC transporter ABCC.4; Short=AtABCC4; AltName: Full=ATP-energized glutathione S-conjugate pump 4; AltName: Full=Glutathione S-conjugate-transporting ATPase 4; AltName: Full=Multidrug resistance-associated protein 4 &gt;gi|7716583|gb|AAF68441.1|AF2…
		BnaA06g03890D	2350957	2354847	AT1G31740.1	Beta-galactosidase 15 precursor [Arabidopsis lyrata subsp. lyrata] &gt;gi|297339524|gb|EFH69941.1| Beta-galactosidase 15 precursor [Arabidopsis lyrata subsp. lyrata]
		BnaA06g03900D	2362969	2365614	AT1G48280.1	hydroxyproline-rich glycoprotein-like protein [Arabidopsis thaliana] &gt;gi|8778962|gb|AAD49768.2|AC007932_16 F11A17.16 [Arabidopsis thaliana] &gt;gi|332194150|gb|AEE32271.1| hydroxyproline-rich glycoprotein-like protein [Arabidopsis thaliana]
		BnaA06g03910D	2371723	2374081	AT1G48270.1	G-protein-coupled receptor 1 [Arabidopsis thaliana] &gt;gi|75219002|sp|O04714.1|GCR1_ARATH RecName: Full=G-protein coupled receptor 1 &gt;gi|5733881|gb|AAD49769.1|AC007932_17 Identical to a putative G-protein-coupled receptor from Arabidopsis thaliana gb|U95143. EST gb|T04329 comes from this gene [Arabidopsis thaliana] &gt;gi|2072986|gb|AAC49961.1| putative G-protein-coupled receptor [Arabidopsis…
Bn-A07-p21573107	23110821	BnaA07g33610D	23009961	23013343	AT1G77580.2	filament-like plant protein 1 [Arabidopsis thaliana] &gt;gi|27754580|gb|AAO22737.1| unknown protein [Arabidopsis thaliana] &gt;gi|332197874|gb|AEE35995.1| filament-like plant protein 1 [Arabidopsis thaliana]
		BnaA07g33620D	23017315	23018926	AT1G77610.1	UDP-galactose transporter 1 [Arabidopsis thaliana] &gt;gi|75168880|sp|Q9C521.1|UGAL1_ARATH RecName: Full=UDP-galactose transporter 1; Short=At-UDP-GalT1 &gt;gi|12323396|gb|AAG51677.1|AC010704_21 unknown protein; 76010-78007 [Arabidopsis thaliana] &gt;gi|13430498|gb|AAK25871.1|AF360161_1 unknown protein [Arabidopsis thaliana] &gt;gi|21281058|gb|AAM44935.1| unknown protein [Arabidopsis thaliana] &g…
		BnaA07g33630D	23018992	23024024	AT1G77620.1	nucleoside-triphosphatase/ nucleotide binding protein [Arabidopsis lyrata subsp. lyrata] &gt;gi|297334992|gb|EFH65410.1| nucleoside-triphosphatase/ nucleotide binding protein [Arabidopsis lyrata subsp. lyrata]
		BnaA07g33640D	23028804	23029524	AT1G77640.1	ethylene-responsive transcription factor ERF012 [Arabidopsis thaliana] &gt;gi|75265793|sp|Q9SFE4.1|ERF12_ARATH RecName: Full=Ethylene-responsive transcription factor ERF012 &gt;gi|6552733|gb|AAF16532.1|AC013482_6 T26F17.14 [Arabidopsis thaliana] &gt;gi|51971555|dbj|BAD44442.1| TINY like protein [Arabidopsis thaliana] &gt;gi|88196743|gb|ABD43014.1| At1g21910 [Arabidopsis thaliana] &gt;gi|332192050…
		BnaA07g33650D	23031728	23032992	AT1G77700.1	predicted protein [Arabidopsis lyrata subsp. lyrata] &gt;gi|297333536|gb|EFH63954.1| predicted protein [Arabidopsis lyrata subsp. lyrata]
		BnaA07g33660D	23034015	23036737	AT1G77720.1	kinase family protein [Arabidopsis lyrata subsp. lyrata] &gt;gi|297333538|gb|EFH63956.1| kinase family protein [Arabidopsis lyrata subsp. lyrata]
		BnaA07g33670D	23036874	23038034	AT1G77750.1	small ribosomal subunit protein S13 [Arabidopsis thaliana] &gt;gi|32363391|sp|Q9CA19.1|RT13_ARATH RecName: Full=Small ribosomal subunit protein S13, mitochondrial; Short=mS13; Flags: Precursor &gt;gi|12323293|gb|AAG51625.1|AC012193_7 putative 30S ribosomal protein S13; 38847-37703 [Arabidopsis thaliana] &gt;gi|33589778|gb|AAQ22655.1| At1g77750 [Arabidopsis thaliana] &gt;gi|332197896|gb|AEE36017.1…
		BnaA07g33680D	23043876	23044951	AT1G77760.1	nitrate reductase [Brassica rapa subsp. chinensis]
		BnaA07g33690D	23045204	23047394	AT1G77760.1	RecName: Full=Nitrate reductase [NADH], clone PBNBR1405; Short=NR &gt;gi|540485|dbj|BAA07394.1| nitrate reductase [Brassica napus]
		BnaA07g33700D	23059733	23062624	AT1G77765.2	uncharacterized protein [Arabidopsis thaliana] &gt;gi|332197900|gb|AEE36021.1| uncharacterized protein AT1G77765 [Arabidopsis thaliana]
		BnaA07g33710D	23063687	23070316	AT1G77800.2	PHD finger-containing protein [Arabidopsis thaliana] &gt;gi|332197907|gb|AEE36028.1| PHD finger-containing protein [Arabidopsis thaliana]
		BnaA07g33720D	23070778	23073180	AT1G77810.2	beta-1,3-galactosyltransferase 7 [Arabidopsis thaliana] &gt;gi|332197909|gb|AEE36030.1| beta-1,3-galactosyltransferase 7 [Arabidopsis thaliana]
		BnaA07g33730D	23074585	23076500	AT1G77840.1	putative eukaryotic translation initiation factor 5-2 [Arabidopsis thaliana] &gt;gi|28380089|sp|Q9S825.1|IF5Z_ARATH RecName: Full=Probable eukaryotic translation initiation factor 5-2; Short=eIF-5 2 &gt;gi|6573756|gb|AAF17676.1|AC009243_3 F28K19.5 [Arabidopsis thaliana] &gt;gi|12323296|gb|AAG51628.1|AC012193_10 putative eukaryotic translation initiation factor 5; 76444-77757 [Arabidopsis thaliana…
		BnaA07g33740D	23085340	23086895	AT1G77850.1	auxin response factor 17-2 [Brassica rapa subsp. pekinensis]
		BnaA07g33750D	23088765	23090058	AT1G77855.1	uncharacterized protein [Arabidopsis thaliana] &gt;gi|332197914|gb|AEE36035.1| uncharacterized protein AT1G77855 [Arabidopsis thaliana]
		BnaA07g33760D	23094617	23096487	AT1G77860.1	Rhomboid family KOMPEITO [Arabidopsis thaliana]
		BnaA07g33770D	23096909	23097544	AT1G77870.1	membrane-anchored ubiquitin-fold protein 5 [Arabidopsis thaliana] &gt;gi|75205308|sp|Q9SH14.1|MUB5_ARATH RecName: Full=Membrane-anchored ubiquitin-fold protein 5; Short=AtMUB5; Short=Membrane-anchored ub-fold protein 5; Flags: Precursor &gt;gi|6573758|gb|AAF17678.1|AC009243_5 F28K19.8 [Arabidopsis thaliana] &gt;gi|332197916|gb|AEE36037.1| membrane-anchored ubiquitin-fold protein 5 [Arabidopsis th…
		BnaA07g33780D	23100378	23103301	AT1G77890.1	unnamed protein product [Arabidopsis thaliana]
		BnaA07g33790D	23103449	23108760	AT1G77920.1	transcription factor TGA7 [Arabidopsis thaliana] &gt;gi|44888526|sp|Q93ZE2.1|TGA7_ARATH RecName: Full=Transcription factor TGA7; AltName: Full=bZIP transcription factor 50; Short=AtbZIP50 &gt;gi|16209663|gb|AAL14391.1| At1g77920/F28K19_13 [Arabidopsis thaliana] &gt;gi|33589734|gb|AAQ22633.1| At1g77920/F28K19_13 [Arabidopsis thaliana] &gt;gi|110737628|dbj|BAF00755.1| bZip transcription factor AtbZ…
		BnaA07g33800D	23109335	23110348	AT1G77940.1	60S ribosomal protein L30-2 [Arabidopsis thaliana] &gt;gi|75161573|sp|Q8VZ19.1|RL302_ARATH RecName: Full=60S ribosomal protein L30-2 &gt;gi|17529170|gb|AAL38811.1| putative ribosomal protein L30 [Arabidopsis thaliana] &gt;gi|21280849|gb|AAM45084.1| putative ribosomal protein L30 [Arabidopsis thaliana] &gt;gi|21554013|gb|AAM63094.1| ribosomal protein L30, putative [Arabidopsis thaliana] &gt;gi|284…
		BnaA07g33810D	23112387	23115566	AT1G77950.2	transcription factor [Arabidopsis lyrata subsp. lyrata] &gt;gi|297333552|gb|EFH63970.1| transcription factor [Arabidopsis lyrata subsp. lyrata]
		BnaA07g33820D	23116067	23116178		-
		BnaA07g33830D	23116262	23118817	AT1G77960.1	F28K19.17 [Arabidopsis thaliana]
		BnaA07g33840D	23119791	23122085	AT1G77980.1	MADS-box family protein [Arabidopsis lyrata subsp. lyrata] &gt;gi|297335010|gb|EFH65428.1| MADS-box family protein [Arabidopsis lyrata subsp. lyrata]
		BnaA07g33850D	23123083	23133770	AT1G77990.1	putative low affinity sulfate transporter [Brassica napus]
		BnaA07g33860D	23146283	23149677	AT1G78000.2	high-affinity sulfate transporter 1;2a [Brassica juncea]
		BnaA07g33870D	23150329	23153568	AT1G78010.1	putative tRNA modification GTPase [Arabidopsis thaliana] &gt;gi|51536472|gb|AAU05474.1| At1g78010 [Arabidopsis thaliana] &gt;gi|52421301|gb|AAU45220.1| At1g78010 [Arabidopsis thaliana] &gt;gi|332197936|gb|AEE36057.1| putative tRNA modification GTPase [Arabidopsis thaliana]
		BnaA07g33880D	23156261	23157366	AT1G78020.1	uncharacterized protein [Arabidopsis thaliana] &gt;gi|6573767|gb|AAF17687.1|AC009243_14 F28K19.24 [Arabidopsis thaliana] &gt;gi|17380852|gb|AAL36238.1| unknown protein [Arabidopsis thaliana] &gt;gi|21436411|gb|AAM51406.1| unknown protein [Arabidopsis thaliana] &gt;gi|332197937|gb|AEE36058.1| uncharacterized protein AT1G78020 [Arabidopsis thaliana]
		BnaA07g33890D	23162318	23163432	AT1G78040.2	pollen Ole e 1 allergen and extensin family protein [Arabidopsis thaliana] &gt;gi|145327725|ref|NP_001077838.1| pollen Ole e 1 allergen and extensin family protein [Arabidopsis thaliana] &gt;gi|21592341|gb|AAM64292.1| allergen, putative [Arabidopsis thaliana] &gt;gi|28416615|gb|AAO42838.1| At1g78040 [Arabidopsis thaliana] &gt;gi|110743227|dbj|BAE99504.1| phosphoglycerate mutase 1 like protein [Ar…
		BnaA07g33900D	23164085	23166584	AT1G78050.1	phosphoglycerate/bisphosphoglycerate mutase family protein [Arabidopsis lyrata subsp. lyrata] &gt;gi|297333556|gb|EFH63974.1| phosphoglycerate/bisphosphoglycerate mutase family protein [Arabidopsis lyrata subsp. lyrata]
		BnaA07g33910D	23166747	23170743	AT1G78060.1	glycosyl hydrolase family 3 protein [Arabidopsis lyrata subsp. lyrata] &gt;gi|297335015|gb|EFH65433.1| glycosyl hydrolase family 3 protein [Arabidopsis lyrata subsp. lyrata]
		BnaA07g33920D	23172466	23176106	AT1G78070.1	transducin/WD40 repeat-like superfamily protein [Arabidopsis thaliana] &gt;gi|13937195|gb|AAK50091.1|AF372951_1 At1g78070/F28K19_28 [Arabidopsis thaliana] &gt;gi|25090156|gb|AAN72242.1| At1g78070/F28K19_28 [Arabidopsis thaliana] &gt;gi|332197943|gb|AEE36064.1| transducin/WD40 repeat-like superfamily protein [Arabidopsis thaliana]
		BnaA07g33930D	23181547	23183348	AT1G78080.1	ethylene-responsive transcription factor RAP2-4 [Arabidopsis thaliana] &gt;gi|75244611|sp|Q8H1E4.1|RAP24_ARATH RecName: Full=Ethylene-responsive transcription factor RAP2-4; AltName: Full=Ethylene-responsive transcription factor ERF059; AltName: Full=Protein RELATED TO APETALA2 4 &gt;gi|23297619|gb|AAN12993.1| putative AP2 domain containing protein [Arabidopsis thaliana] &gt;gi|332197944|gb|AEE36…
		BnaA07g33940D	23185922	23188240	AT1G22200.1	Endoplasmic reticulum-Golgi intermediate compartment protein, putative [Ricinus communis] &gt;gi|223546982|gb|EEF48479.1| Endoplasmic reticulum-Golgi intermediate compartment protein, putative [Ricinus communis]
		BnaA07g33950D	23196171	23197980	AT2G07760.1	predicted protein [Arabidopsis lyrata subsp. lyrata] &gt;gi|297307949|gb|EFH38694.1| predicted protein [Arabidopsis lyrata subsp. lyrata]
		BnaA07g33960D	23203166	23205791	AT1G78090.1	trehalose-6-phosphate phosphatase [Arabidopsis lyrata subsp. lyrata] &gt;gi|297333560|gb|EFH63978.1| trehalose-6-phosphate phosphatase [Arabidopsis lyrata subsp. lyrata]
		BnaA07g33970D	23216301	23217579	AT1G78100.1	F-box family protein [Arabidopsis lyrata subsp. lyrata] &gt;gi|297333562|gb|EFH63980.1| F-box family protein [Arabidopsis lyrata subsp. lyrata]
seq-new-rs27660	14779457	BnaA07g17580D	14670961	14672158	AT2G34280.1	predicted protein [Arabidopsis lyrata subsp. lyrata] &gt;gi|297323981|gb|EFH54402.1| predicted protein [Arabidopsis lyrata subsp. lyrata]
		BnaA07g17590D	14682753	14683624		predicted protein [Arabidopsis lyrata subsp. lyrata] &gt;gi|297325232|gb|EFH55652.1| predicted protein [Arabidopsis lyrata subsp. lyrata]
		BnaA07g17600D	14696209	14698000	AT4G27700.1	rhodanese-like domain-containing protein [Arabidopsis thaliana] &gt;gi|75164919|sp|Q94A65.1|STR14_ARATH RecName: Full=Rhodanese-like domain-containing protein 14, chloroplastic; AltName: Full=Sulfurtransferase 14; Short=AtStr14; Flags: Precursor &gt;gi|15215616|gb|AAK91353.1| AT4g27700/T29A15_190 [Arabidopsis thaliana] &gt;gi|20334878|gb|AAM16195.1| AT4g27700/T29A15_190 [Arabidopsis thaliana] &gt…
		BnaA07g17610D	14700121	14701785	AT3G58130.2	N-acetylglucosaminylphosphatidylinositol de-N-acetylase family protein [Arabidopsis thaliana] &gt;gi|79315492|ref|NP_001030882.1| N-acetylglucosaminylphosphatidylinositol de-N-acetylase family protein [Arabidopsis thaliana] &gt;gi|50198821|gb|AAT70443.1| At3g58130 [Arabidopsis thaliana] &gt;gi|51972138|gb|AAU15173.1| At3g58130 [Arabidopsis thaliana] &gt;gi|332646224|gb|AEE79745.1| N-acetylglucosa…
		BnaA07g17620D	14701960	14704827	AT3G58140.1	phenylalanyl-tRNA synthetase [Arabidopsis thaliana] &gt;gi|75306632|sp|Q94K73.1|SYFM_ARATH RecName: Full=Phenylalanine--tRNA ligase, chloroplastic/mitochondrial; AltName: Full=Phenylalanyl-tRNA synthetase; Short=PheRS; Flags: Precursor &gt;gi|13877969|gb|AAK44062.1|AF370247_1 putative phenylalanine-tRNA synthetase [Arabidopsis thaliana] &gt;gi|17104697|gb|AAL34237.1| putative phenylalanine-tRNA s…
		BnaA07g17630D	14705082	14708986	AT2G46450.1	cyclic nucleotide gated ion channel 12 [Arabidopsis thaliana]
		BnaA07g17640D	14709351	14716861	AT3G58160.1	Class XI myosin [Arabidopsis thaliana] &gt;gi|75264616|sp|Q9M2K0.1|MYO16_ARATH RecName: Full=Myosin-16; AltName: Full=AtMYA3; AltName: Full=AtMYOS3; AltName: Full=Myosin XI J; Short=AtXIJ &gt;gi|6735328|emb|CAB68154.1| myosin heavy chain MYA3 [Arabidopsis thaliana] &gt;gi|332646228|gb|AEE79749.1| Class XI myosin [Arabidopsis thaliana]
		BnaA07g17650D	14717319	14718764	AT3G58170.1	BET1P/SFT1P-like protein 14A [Arabidopsis thaliana] &gt;gi|27805428|sp|Q9M2J9.1|BET11_ARATH RecName: Full=Bet1-like SNARE 1-1; Short=AtBET11; AltName: Full=Bet1/Sft1-like SNARE 14a; Short=AtBS14a &gt;gi|14030603|gb|AAK52976.1|AF368175_1 Bet1/Sft1-like SNARE AtBS14a [Arabidopsis thaliana] &gt;gi|6735329|emb|CAB68155.1| putative protein [Arabidopsis thaliana] &gt;gi|26449796|dbj|BAC42021.1| unknown…
		BnaA07g17660D	14719006	14720918	AT3G58180.1	ARM repeat superfamily protein [Arabidopsis thaliana] &gt;gi|75250258|sp|Q94JW0.1|DOHH_ARATH RecName: Full=Deoxyhypusine hydroxylase; Short=DOHH; AltName: Full=Deoxyhypusine dioxygenase; AltName: Full=Deoxyhypusine monooxygenase &gt;gi|13926240|gb|AAK49594.1|AF372878_1 AT3g58180/F9D24_90 [Arabidopsis thaliana] &gt;gi|22655416|gb|AAM98300.1| At3g58180/F9D24_90 [Arabidopsis thaliana] &gt;gi|2224239…
		BnaA07g17670D	14722461	14722996	AT3G58230.1	ubiquitin-specific protease family C19-related protein [Arabidopsis thaliana] &gt;gi|6735335|emb|CAB68161.1| putative protein [Arabidopsis thaliana] &gt;gi|332646236|gb|AEE79757.1| ubiquitin-specific protease family C19-related protein [Arabidopsis thaliana]
		BnaA07g17680D	14723355	14723484	AT3G58350.1	RTM3 protein [Arabidopsis thaliana] &gt;gi|302608872|emb|CBW45927.1| RTM3 protein [Arabidopsis thaliana] &gt;gi|302608874|emb|CBW45928.1| RTM3 protein [Arabidopsis thaliana]
		BnaA07g17690D	14725183	14726778	AT3G58350.1	RTM3 protein [Arabidopsis thaliana]
		BnaA07g17700D	14728175	14730082	AT3G58350.1	RTM3 protein [Arabidopsis thaliana]
		BnaA07g17710D	14732876	14734171	AT1G14800.1	predicted protein [Arabidopsis lyrata subsp. lyrata] &gt;gi|297324744|gb|EFH55164.1| predicted protein [Arabidopsis lyrata subsp. lyrata]
		BnaA07g17720D	14735040	14737712	AT3G58350.1	RTM3 protein [Arabidopsis thaliana]
		BnaA07g17730D	14738672	14742774	AT3G58270.2	phospholipase-like protein (PEARLI 4) with TRAF-like domain [Arabidopsis thaliana] &gt;gi|79315506|ref|NP_001030883.1| phospholipase-like protein (PEARLI 4) with TRAF-like domain [Arabidopsis thaliana] &gt;gi|6735339|emb|CAB68165.1| putative protein [Arabidopsis thaliana] &gt;gi|63003780|gb|AAY25419.1| At3g58270 [Arabidopsis thaliana] &gt;gi|332646240|gb|AEE79761.1| phospholipase-like protein (PE…
		BnaA07g17740D	14743899	14745564	AT3G58320.1	predicted protein [Arabidopsis lyrata subsp. lyrata] &gt;gi|297324049|gb|EFH54470.1| predicted protein [Arabidopsis lyrata subsp. lyrata]
		BnaA07g17750D	14745778	14746504		-
		BnaA07g17760D	14746824	14752024	AT1G56145.1	predicted protein [Arabidopsis lyrata subsp. lyrata] &gt;gi|297340405|gb|EFH70822.1| predicted protein [Arabidopsis lyrata subsp. lyrata]
		BnaA07g17770D	14756956	14757986	AT1G56170.2	transcription factor subunit NF-YC2 [Brassica napus]
		BnaA07g17780D	14758064	14758787	AT1G54320.1	LEM3 (ligand-effect modulator 3) family protein [Arabidopsis lyrata subsp. lyrata] &gt;gi|297340407|gb|EFH70824.1| LEM3 (ligand-effect modulator 3) family protein [Arabidopsis lyrata subsp. lyrata]
		BnaA07g17790D	14762620	14763806	AT1G54330.1	ANAC020 [Arabidopsis lyrata subsp. lyrata] &gt;gi|297340408|gb|EFH70825.1| ANAC020 [Arabidopsis lyrata subsp. lyrata]
		BnaA07g17800D	14771806	14775103	AT1G54340.1	isocitrate dehydrogenase [Arabidopsis thaliana] &gt;gi|75266049|sp|Q9SLK0.1|ICDHX_ARATH RecName: Full=Peroxisomal isocitrate dehydrogenase [NADP] &gt;gi|4585978|gb|AAD25614.1|AC005287_16 NADP specific isocitrate dehydrogenase [Arabidopsis thaliana] &gt;gi|12744346|gb|AAK06592.1|AF316501_1 NADP-specific isocitrate dehydrogenase [Arabidopsis thaliana] &gt;gi|109134149|gb|ABG25072.1| At1g54340 [Arab…
		BnaA07g17810D	14777618	14779928	AT3G58410.1	TRAF-like family protein [Arabidopsis thaliana] &gt;gi|6735353|emb|CAB68179.1| putative protein [Arabidopsis thaliana] &gt;gi|332646257|gb|AEE79778.1| TRAF-like family protein [Arabidopsis thaliana]
		BnaA07g17820D	14780131	14781430	AT3G58410.1	TRAF-like family protein [Arabidopsis thaliana] &gt;gi|6735353|emb|CAB68179.1| putative protein [Arabidopsis thaliana] &gt;gi|332646257|gb|AEE79778.1| TRAF-like family protein [Arabidopsis thaliana]
		BnaA07g17830D	14781498	14784128	AT3G58440.1	TRAF-like family protein [Arabidopsis thaliana] &gt;gi|6735361|emb|CAB68182.1| putative protein [Arabidopsis thaliana] &gt;gi|332646260|gb|AEE79781.1| TRAF-like family protein [Arabidopsis thaliana]
		BnaA07g17840D	14789166	14790313	AT3G58450.1	adenine nucleotide alpha hydrolases-like superfamily protein [Arabidopsis thaliana] &gt;gi|28393267|gb|AAO42062.1| unknown protein [Arabidopsis thaliana] &gt;gi|28827498|gb|AAO50593.1| unknown protein [Arabidopsis thaliana] &gt;gi|332646261|gb|AEE79782.1| universal stress protein family protein [Arabidopsis thaliana]
		BnaA07g17850D	14792433	14794752	AT3G58490.1	phosphatidic acid phosphatase family protein [Arabidopsis lyrata subsp. lyrata] &gt;gi|297322303|gb|EFH52724.1| phosphatidic acid phosphatase family protein [Arabidopsis lyrata subsp. lyrata]
		BnaA07g17860D	14794808	14797031	AT3G58500.1	protein phosphatase 2Ac [Brassica juncea]
		BnaA07g17870D	14797096	14798731		-
		BnaA07g17880D	14798782	14800459	AT3G58500.1	phosphoprotein phosphatase (EC 3.1.3.16) 2A-4 (version 2) [similarity] - Arabidopsis thaliana &gt;gi|6735367|emb|CAB68188.1| phosphoprotein phosphatase 2A isoform 4 [Arabidopsis thaliana]
		BnaA07g17890D	14801860	14805643	AT3G58510.3	DEAD-box ATP-dependent RNA helicase 11 [Arabidopsis thaliana] &gt;gi|42572719|ref|NP_974455.1| DEAD-box ATP-dependent RNA helicase 11 [Arabidopsis thaliana] &gt;gi|79315530|ref|NP_001030884.1| DEAD-box ATP-dependent RNA helicase 11 [Arabidopsis thaliana] &gt;gi|75329861|sp|Q8LA13.1|RH11_ARATH RecName: Full=DEAD-box ATP-dependent RNA helicase 11 &gt;gi|21593670|gb|AAM65637.1| ATP-dependent RNA hel…
		BnaA07g17900D	14805850	14806586	AT3G58550.1	unknown [Arabidopsis thaliana]
		BnaA07g17910D	14807067	14810326	AT3G58560.1	endonuclease/exonuclease/phosphatase family protein [Arabidopsis lyrata subsp. lyrata] &gt;gi|297324065|gb|EFH54486.1| endonuclease/exonuclease/phosphatase family protein [Arabidopsis lyrata subsp. lyrata]
		BnaA07g17920D	14811209	14814684	AT3G58570.1	DEAD-box ATP-dependent RNA helicase 52 [Arabidopsis thaliana] &gt;gi|75335836|sp|Q9M2F9.1|RH52_ARATH RecName: Full=DEAD-box ATP-dependent RNA helicase 52 &gt;gi|6735374|emb|CAB68195.1| ATP-dependent RNA helicase-like protein [Arabidopsis thaliana] &gt;gi|15146288|gb|AAK83627.1| AT3g58570/F14P22_160 [Arabidopsis thaliana] &gt;gi|21593710|gb|AAM65677.1| ATP-dependent RNA helicase-like protein [Arab…
		BnaA07g17930D	14814750	14818100	AT3G58580.1	DNAse I-like superfamily protein [Arabidopsis thaliana] &gt;gi|215275269|sp|Q9M2F8.2|CCR4B_ARATH RecName: Full=Carbon catabolite repressor protein 4 homolog 2; Short=CCR4 homolog 2 &gt;gi|332646280|gb|AEE79801.1| DNAse I-like superfamily protein [Arabidopsis thaliana]
		BnaA07g17940D	14818835	14820083	AT3G58610.3	ketol-acid reductoisomerase [Arabidopsis thaliana] &gt;gi|145332887|ref|NP_001078309.1| ketol-acid reductoisomerase [Arabidopsis thaliana] &gt;gi|334186086|ref|NP_001190127.1| ketol-acid reductoisomerase [Arabidopsis thaliana] &gt;gi|12644387|sp|Q05758.2|ILV5_ARATH RecName: Full=Ketol-acid reductoisomerase, chloroplastic; AltName: Full=Acetohydroxy-acid reductoisomerase; AltName: Full=Alpha-keto-…
		BnaA07g17950D	14820547	14822321	AT3G58630.1	sequence-specific DNA binding transcription factor [Arabidopsis thaliana] &gt;gi|26451221|dbj|BAC42713.1| unknown protein [Arabidopsis thaliana] &gt;gi|28973231|gb|AAO63940.1| unknown protein [Arabidopsis thaliana] &gt;gi|332646287|gb|AEE79808.1| sequence-specific DNA binding transcription factor [Arabidopsis thaliana]
		BnaA07g17960D	14823297	14831280	AT3G58640.2	unknown protein [Arabidopsis thaliana]
		BnaA07g17970D	14832997	14834526	AT3G58650.1	unknown protein [Arabidopsis thaliana] &gt;gi|29029000|gb|AAO64879.1| At3g58650 [Arabidopsis thaliana]
		BnaA07g17980D	14834920	14835823	AT3G58650.1	uncharacterized protein [Arabidopsis thaliana] &gt;gi|6735382|emb|CAB68203.1| putative protein [Arabidopsis thaliana] &gt;gi|332646290|gb|AEE79811.1| uncharacterized protein AT3G58650 [Arabidopsis thaliana]
		BnaA07g17990D	14837555	14840200	AT3G58660.1	ribosomal protein L1p/L10e family protein [Arabidopsis thaliana] &gt;gi|7630061|emb|CAB88283.1| putative protein [Arabidopsis thaliana] &gt;gi|17979349|gb|AAL49900.1| unknown protein [Arabidopsis thaliana] &gt;gi|332646291|gb|AEE79812.1| ribosomal protein L1p/L10e family protein [Arabidopsis thaliana]
		BnaA07g18000D	14840743	14842279	AT3G58690.1	kinase family protein [Arabidopsis lyrata subsp. lyrata] &gt;gi|297322312|gb|EFH52733.1| kinase family protein [Arabidopsis lyrata subsp. lyrata]
		BnaA07g18010D	14842599	14843555	AT3G58720.2	RING/U-box domain-containing protein [Arabidopsis thaliana] &gt;gi|332646302|gb|AEE79823.1| RING/U-box domain-containing protein [Arabidopsis thaliana]
		BnaA07g18020D	14843791	14845229	AT3G58730.1	predicted protein [Arabidopsis lyrata subsp. lyrata] &gt;gi|297324074|gb|EFH54495.1| predicted protein [Arabidopsis lyrata subsp. lyrata]
		BnaA07g18030D	14848510	14859155	AT1G31740.1	Beta-galactosidase 15 precursor [Arabidopsis lyrata subsp. lyrata] &gt;gi|297339524|gb|EFH69941.1| Beta-galactosidase 15 precursor [Arabidopsis lyrata subsp. lyrata]
		BnaA07g18040D	14867794	14870665	AT3G58750.1	citrate synthase 2 [Arabidopsis thaliana] &gt;gi|73917789|sp|Q9LXS6.1|CISY2_ARATH RecName: Full=Citrate synthase 2, peroxisomal; Flags: Precursor &gt;gi|7630070|emb|CAB88292.1| citrate synthase-like protein [Arabidopsis thaliana] &gt;gi|53850487|gb|AAU95420.1| At3g58750 [Arabidopsis thaliana] &gt;gi|55733729|gb|AAV59261.1| At3g58750 [Arabidopsis thaliana] &gt;gi|332646305|gb|AEE79826.1| citrate s…
		BnaA07g18050D	14875021	14881448	AT3G58780.1	Shatterproof [Brassica napus]
		BnaA07g18060D	14881554	14885516	AT3G58790.1	probable galacturonosyltransferase 15 [Arabidopsis thaliana] &gt;gi|75153682|sp|Q8L4B0.1|GAUTF_ARATH RecName: Full=Probable galacturonosyltransferase 15 &gt;gi|20466464|gb|AAM20549.1| putative protein [Arabidopsis thaliana] &gt;gi|22136432|gb|AAM91294.1| putative protein [Arabidopsis thaliana] &gt;gi|332646311|gb|AEE79832.1| probable galacturonosyltransferase 15 [Arabidopsis thaliana] &gt;gi|5914…
seq-new-rs40608	9704794	BnaA07g10050D	9595326	9596934	AT1G23240.1	caleosin-7 [Arabidopsis thaliana] &gt;gi|378522532|sp|B3H7A9.1|PXG7_ARATH RecName: Full=Probable peroxygenase 7; Short=AtPXG7; AltName: Full=Caleosin-7 &gt;gi|332192240|gb|AEE30361.1| probable peroxygenase 5 [Arabidopsis thaliana]
		BnaA07g10060D	9597287	9605367	AT1G23230.1	mediator of RNA polymerase II transcription subunit 23 [Arabidopsis thaliana] &gt;gi|395406782|sp|F4I4P3.1|MED23_ARATH RecName: Full=Mediator of RNA polymerase II transcription subunit 23 &gt;gi|332192238|gb|AEE30359.1| uncharacterized protein AT1G23230 [Arabidopsis thaliana]
		BnaA07g10070D	9605577	9607144	AT1G23220.1	dynein light chain type 1 family protein [Arabidopsis lyrata subsp. lyrata] &gt;gi|297336419|gb|EFH66836.1| dynein light chain type 1 family protein [Arabidopsis lyrata subsp. lyrata]
		BnaA07g10080D	9608008	9609003	AT1G23205.1	unknown [Arabidopsis thaliana]
		BnaA07g10090D	9614828	9617823	AT1G23170.2	uncharacterized protein [Arabidopsis thaliana] &gt;gi|332192230|gb|AEE30351.1| uncharacterized protein AT1G23170 [Arabidopsis thaliana]
		BnaA07g10100D	9628462	9630628	AT1G23130.1	Bet v1-like allergen domain-containing protein [Arabidopsis thaliana] &gt;gi|2829899|gb|AAC00607.1| similar to ripening-induced protein, gp|AJ001449|2465015 and major#latex protein, gp|X91961|1107495 [Arabidopsis thaliana] &gt;gi|14517378|gb|AAK62580.1| At1g23130/T26J12_10 [Arabidopsis thaliana] &gt;gi|15450533|gb|AAK96444.1| At1g23130/T26J12_10 [Arabidopsis thaliana] &gt;gi|332192222|gb|AEE30343…
		BnaA07g10110D	9636080	9637186	AT1G23130.1	Bet v1-like allergen domain-containing protein [Arabidopsis thaliana] &gt;gi|2829899|gb|AAC00607.1| similar to ripening-induced protein, gp|AJ001449|2465015 and major#latex protein, gp|X91961|1107495 [Arabidopsis thaliana] &gt;gi|14517378|gb|AAK62580.1| At1g23130/T26J12_10 [Arabidopsis thaliana] &gt;gi|15450533|gb|AAK96444.1| At1g23130/T26J12_10 [Arabidopsis thaliana] &gt;gi|332192222|gb|AEE30343…
		BnaA07g10120D	9644873	9646393		predicted protein [Arabidopsis lyrata subsp. lyrata] &gt;gi|297324744|gb|EFH55164.1| predicted protein [Arabidopsis lyrata subsp. lyrata]
		BnaA07g10130D	9650347	9652519	AT1G23110.4	unknown [Arabidopsis thaliana]
		BnaA07g10140D	9669878	9675826	AT1G23090.1	sulfate transporter 3.3 [Arabidopsis thaliana] &gt;gi|37089965|sp|Q9SXS2.2|SUT33_ARATH RecName: Full=Probable sulfate transporter 3.3; AltName: Full=AST91 &gt;gi|2829902|gb|AAC00610.1| Putative sulphate transporter protein#protein [Arabidopsis thaliana] &gt;gi|332192214|gb|AEE30335.1| sulfate transporter 3.3 [Arabidopsis thaliana]
		BnaA07g10150D	9678845	9681732	AT1G23080.3	auxin efflux carrier component 7 [Arabidopsis thaliana] &gt;gi|222423080|dbj|BAH19520.1| AT1G23080 [Arabidopsis thaliana] &gt;gi|332192213|gb|AEE30334.1| auxin efflux carrier component 7 [Arabidopsis thaliana]
		BnaA07g10160D	9697447	9699264	AT1G23060.1	uncharacterized protein [Arabidopsis thaliana] &gt;gi|15982901|gb|AAL09797.1| At1g23060/T26J12_16 [Arabidopsis thaliana] &gt;gi|19699224|gb|AAL90978.1| At1g23060/T26J12_16 [Arabidopsis thaliana] &gt;gi|332192208|gb|AEE30329.1| uncharacterized protein AT1G23060 [Arabidopsis thaliana]
		BnaA07g10170D	9706384	9706955	AT1G23040.1	hydroxyproline-rich glycoprotein family protein [Arabidopsis thaliana] &gt;gi|2462823|gb|AAB72158.1| unknown [Arabidopsis thaliana] &gt;gi|2829907|gb|AAC00615.1| Unknown protein [Arabidopsis thaliana] &gt;gi|98960877|gb|ABF58922.1| At1g23040 [Arabidopsis thaliana] &gt;gi|110738822|dbj|BAF01334.1| predicted GPI-anchored protein [Arabidopsis thaliana] &gt;gi|332192205|gb|AEE30326.1| hydroxyproline-…
		BnaA07g10180D	9708856	9711349	AT1G23030.1	armadillo/beta-catenin repeat family protein [Arabidopsis lyrata subsp. lyrata] &gt;gi|297336392|gb|EFH66809.1| armadillo/beta-catenin repeat family protein [Arabidopsis lyrata subsp. lyrata]
		BnaA07g10190D	9717518	9718524	AT5G37930.1	seven in absentia family protein [Arabidopsis lyrata subsp. lyrata] &gt;gi|297314655|gb|EFH45078.1| seven in absentia family protein [Arabidopsis lyrata subsp. lyrata]
		BnaA07g10200D	9732489	9733246	AT1G22990.1	heavy-metal-associated domain-containing protein [Arabidopsis thaliana] &gt;gi|13899063|gb|AAK48953.1|AF370526_1 Unknown protein [Arabidopsis thaliana] &gt;gi|17386148|gb|AAL38620.1|AF446887_1 At1g22990/F19G10_22 [Arabidopsis thaliana] &gt;gi|15450583|gb|AAK96563.1| At1g22990/F19G10_22 [Arabidopsis thaliana] &gt;gi|18377446|gb|AAL66889.1| unknown protein [Arabidopsis thaliana] &gt;gi|332192198|gb…
		BnaA07g10210D	9743343	9745517	AT1G22920.1	putative JUN kinase activator protein [Arabidopsis thaliana]
		BnaA07g10220D	9746567	9746621		-
		BnaA07g10230D	9746920	9748997	AT1G22910.1	RNA recognition motif-containing protein [Arabidopsis thaliana] &gt;gi|13605871|gb|AAK32921.1|AF367334_1 At1g22910/F19G10_13 [Arabidopsis thaliana] &gt;gi|16323282|gb|AAL15396.1| At1g22910/F19G10_13 [Arabidopsis thaliana] &gt;gi|332192186|gb|AEE30307.1| RNA recognition motif-containing protein [Arabidopsis thaliana]
		BnaA07g10240D	9754758	9756438	AT1G22880.1	cellulase 5 [Arabidopsis thaliana] &gt;gi|114149313|sp|Q2V4L8.2|GUN3_ARATH RecName: Full=Endoglucanase 3; AltName: Full=Cellulase 5; Short=AtCEL5; AltName: Full=Endo-1,4-beta glucanase 3; Flags: Precursor &gt;gi|2462836|gb|AAB72171.1| beta-glucanase [Arabidopsis thaliana] &gt;gi|332192178|gb|AEE30299.1| endoglucanase 3 [Arabidopsis thaliana]
		BnaA07g10250D	9760905	9762953	AT1G22850.1	SNARE associated Golgi family protein [Arabidopsis thaliana] &gt;gi|2462839|gb|AAB72174.1| unknown [Arabidopsis thaliana] &gt;gi|15215602|gb|AAK91346.1| At1g22850/F29G20_19 [Arabidopsis thaliana] &gt;gi|20856179|gb|AAM26652.1| At1g22850/F29G20_19 [Arabidopsis thaliana] &gt;gi|332192175|gb|AEE30296.1| SNARE associated Golgi family protein [Arabidopsis thaliana]
		BnaA07g10260D	9763027	9763978	AT1G22840.1	RecName: Full=Cytochrome c &gt;gi|51317000|sp|P62773.1|CYC_BRAOL RecName: Full=Cytochrome c &gt;gi|229347|prf||711058A cytochrome c
		BnaA07g10270D	9765281	9765737	AT1G22810.1	Integrase-type DNA-binding superfamily protein, putative [Theobroma cacao] &gt;gi|508725172|gb|EOY17069.1| Integrase-type DNA-binding superfamily protein, putative [Theobroma cacao]
		BnaA07g10280D	9766207	9767047	AT1G22800.1	PREDICTED: putative methyltransferase At1g22800-like [Fragaria vesca subsp. vesca]
		BnaA07g10290D	9767143	9772933	AT1G22730.1	MA3 domain-containing protein [Arabidopsis lyrata subsp. lyrata] &gt;gi|297336370|gb|EFH66787.1| MA3 domain-containing protein [Arabidopsis lyrata subsp. lyrata]
		BnaA07g10300D	9773169	9775245	AT1G32870.1	NAC domain protein 13 [Arabidopsis thaliana] &gt;gi|332193413|gb|AEE31534.1| NAC domain protein 13 [Arabidopsis thaliana]
		BnaA07g10310D	9775313	9775997	AT4G09650.1	F-type H+-transporting ATPase subunit delta [Arabidopsis thaliana] &gt;gi|7267660|emb|CAB78088.1| H+-transporting ATP synthase-like protein [Arabidopsis thaliana] &gt;gi|7321084|emb|CAB82132.1| H+-transporting ATP synthase-like protein [Arabidopsis thaliana] &gt;gi|17473800|gb|AAL38334.1| H+-transporting ATP synthase-like protein [Arabidopsis thaliana] &gt;gi|21386985|gb|AAM47896.1| H+-transporti…
		BnaA07g10320D	9796653	9798956	AT1G22710.1	sucrose transporter [Brassica napus]
		BnaA07g10330D	9804471	9806002	AT1G22700.2	Ycf37-like photosystem I biogenesis related protein [Arabidopsis thaliana] &gt;gi|15294176|gb|AAK95265.1|AF410279_1 At1g22700/T22J18_13 [Arabidopsis thaliana] &gt;gi|24797054|gb|AAN64539.1| At1g22700/T22J18_13 [Arabidopsis thaliana] &gt;gi|332192153|gb|AEE30274.1| Ycf37-like photosystem I biogenesis related protein [Arabidopsis thaliana]
Bn-A08-p16998644	14476890	BnaA08g18330D	14366607	14368376	AT1G02790.1	pollen-specific polygalacturonase [Brassica rapa subsp. oleifera]
		BnaA08g18340D	14379695	14380730	AT1G28400.1	unknown [Brassica napus]
		BnaA08g18350D	14383636	14385009	AT1G28395.3	uncharacterized protein [Arabidopsis thaliana] &gt;gi|332192850|gb|AEE30971.1| uncharacterized protein AT1G28395 [Arabidopsis thaliana]
		BnaA08g18360D	14386017	14387507	AT1G28390.1	kinase family protein [Arabidopsis lyrata subsp. lyrata] &gt;gi|297339368|gb|EFH69785.1| kinase family protein [Arabidopsis lyrata subsp. lyrata]
		BnaA08g18370D	14389597	14392139	AT1G28380.1	protein necrotic spotted lesions 1 [Arabidopsis thaliana] &gt;gi|75204910|sp|Q9SGN6.1|NSL1_ARATH RecName: Full=MACPF domain-containing protein NSL1; AltName: Full=Protein NECROTIC SPOTTED LESIONS 1; Short=Protein NSL1 &gt;gi|6560762|gb|AAF16762.1|AC010155_15 F3M18.18 [Arabidopsis thaliana] &gt;gi|16604599|gb|AAL24092.1| unknown protein [Arabidopsis thaliana] &gt;gi|20465599|gb|AAM20282.1| unknown…
		BnaA08g18380D	14403500	14404076	AT1G28370.1	putative ethylene-responsive element binding factor [Brassica rapa subsp. pekinensis]
		BnaA08g18390D	14409260	14409815	AT1G28360.1	ATERF12/ERF12 [Arabidopsis lyrata subsp. lyrata] &gt;gi|297336614|gb|EFH67031.1| ATERF12/ERF12 [Arabidopsis lyrata subsp. lyrata]
		BnaA08g18400D	14413438	14417739	AT1G28350.1	probably tyrosine-tRNA synthetase [Arabidopsis thaliana] &gt;gi|332192840|gb|AEE30961.1| probably tyrosine-tRNA synthetase [Arabidopsis thaliana]
		BnaA08g18410D	14418381	14418612	AT1G28320.1	Unknown protein [Arabidopsis thaliana]
		BnaA08g18420D	14423852	14425379	AT1G28310.2	Dof zinc finger protein DOF1.4 [Arabidopsis thaliana] &gt;gi|332192830|gb|AEE30951.1| Dof zinc finger protein DOF1.4 [Arabidopsis thaliana]
		BnaA08g18430D	14427035	14427860	AT1G28280.2	VQ motif-containing protein [Arabidopsis thaliana] &gt;gi|332192820|gb|AEE30941.1| VQ motif-containing protein [Arabidopsis thaliana]
		BnaA08g18440D	14431065	14431401	AT1G28270.1	protein RALF-like 19 [Arabidopsis thaliana] &gt;gi|75127045|sp|Q6NME6.1|RLF19_ARATH RecName: Full=Protein RALF-like 19; Flags: Precursor &gt;gi|44917505|gb|AAS49077.1| At2g33775 [Arabidopsis thaliana] &gt;gi|330253789|gb|AEC08883.1| protein RALF-like 19 [Arabidopsis thaliana]
		BnaA08g18450D	14436649	14440032	AT1G28260.2	binding protein [Arabidopsis lyrata subsp. lyrata] &gt;gi|297339357|gb|EFH69774.1| binding protein [Arabidopsis lyrata subsp. lyrata]
		BnaA08g18460D	14440219	14440459	AT1G28250.1	uncharacterized protein [Arabidopsis thaliana] &gt;gi|9795612|gb|AAF98430.1|AC021044_9 Unknown protein [Arabidopsis thaliana] &gt;gi|21592484|gb|AAM64434.1| unknown [Arabidopsis thaliana] &gt;gi|26453002|dbj|BAC43577.1| unknown protein [Arabidopsis thaliana] &gt;gi|28973081|gb|AAO63865.1| unknown protein [Arabidopsis thaliana] &gt;gi|332192815|gb|AEE30936.1| uncharacterized protein AT1G28250 [Ara…
		BnaA08g18470D	14445708	14448826	AT1G28240.1	uncharacterized protein [Arabidopsis thaliana] &gt;gi|9795613|gb|AAF98431.1|AC021044_10 Unknown protein [Arabidopsis thaliana] &gt;gi|332192814|gb|AEE30935.1| uncharacterized protein AT1G28240 [Arabidopsis thaliana]
		BnaA08g18480D	14452571	14454463	AT1G28230.1	purine permease [Arabidopsis thaliana]
		BnaA08g18490D	14456835	14458701	AT1G28230.1	purine permease [Arabidopsis thaliana]
		BnaA08g18500D	14460579	14465603	AT1G28210.2	chaperone protein dnaJ 1 [Arabidopsis thaliana] &gt;gi|9795616|gb|AAF98434.1|AC021044_13 Putative dnaJ protein [Arabidopsis thaliana] &gt;gi|332192811|gb|AEE30932.1| chaperone protein dnaJ 1 [Arabidopsis thaliana]
		BnaA08g18510D	14468427	14469585	AT1G50870.1	F-box family protein [Arabidopsis lyrata subsp. lyrata] &gt;gi|297319704|gb|EFH50126.1| F-box family protein [Arabidopsis lyrata subsp. lyrata]
		BnaA08g18520D	14477576	14478030	AT1G02250.1	predicted protein [Arabidopsis lyrata subsp. lyrata] &gt;gi|297337935|gb|EFH68352.1| predicted protein [Arabidopsis lyrata subsp. lyrata]
		BnaA08g18530D	14479333	14481305	AT1G47790.1	putative F-box protein [Arabidopsis thaliana] &gt;gi|75263267|sp|Q9FZF8.1|FB44_ARATH RecName: Full=Putative F-box protein At1g47790 &gt;gi|9802587|gb|AAF99789.1|AC012463_6 T2E6.11 [Arabidopsis thaliana] &gt;gi|332194093|gb|AEE32214.1| putative F-box protein [Arabidopsis thaliana]
		BnaA08g18540D	14481378	14482851	AT1G28200.1	VirF-interacting protein FIP1 [Arabidopsis thaliana] &gt;gi|75203873|sp|Q9SE96.1|GEML1_ARATH RecName: Full=GEM-like protein 1; AltName: Full=Forming homology-interacting protein 1; Short=FH-interacting protein 1 &gt;gi|6503012|gb|AAF14549.1|AF174428_1 FH protein interacting protein FIP1 [Arabidopsis thaliana] &gt;gi|9795617|gb|AAF98435.1|AC021044_14 FH protein interacting protein FIP1 [Arabidopsi…
		BnaA08g18550D	14486751	14487561	AT1G28190.1	unknown protein [Arabidopsis thaliana]
		BnaA08g18560D	14490331	14491309	AT1G28170.1	sulfotransferase 7 [Arabidopsis thaliana] &gt;gi|75334553|sp|Q9FZ91.1|SOT7_ARATH RecName: Full=Cytosolic sulfotransferase 7; Short=AtSOT7 &gt;gi|9795621|gb|AAF98439.1|AC021044_18 Putative sulfotransferase [Arabidopsis thaliana] &gt;gi|67633396|gb|AAY78623.1| sulfotransferase family protein [Arabidopsis thaliana] &gt;gi|332192806|gb|AEE30927.1| sulfotransferase 7 [Arabidopsis thaliana]
		BnaA08g18570D	14492027	14492426	AT1G03660.1	F21B7.26 [Arabidopsis thaliana]
		BnaA08g18580D	14493360	14494065	AT1G28160.1	unknown [Arabidopsis thaliana]
		BnaA08g18590D	14500897	14503080	AT1G28120.1	unknown [Arabidopsis thaliana]
		BnaA08g18600D	14511247	14514162	AT1G28110.2	serine carboxypeptidase-like 45 [Arabidopsis thaliana] &gt;gi|42571671|ref|NP_973926.1| serine carboxypeptidase-like 45 [Arabidopsis thaliana] &gt;gi|75331738|sp|Q93Y09.1|SCP45_ARATH RecName: Full=Serine carboxypeptidase-like 45; Flags: Precursor &gt;gi|16648969|gb|AAL24336.1| serine carboxypeptidase II, putative [Arabidopsis thaliana] &gt;gi|31376397|gb|AAP49525.1| At1g28110 [Arabidopsis thalian…
		BnaA08g18610D	14518696	14519836	AT1G28080.1	RING finger protein [Arabidopsis thaliana] &gt;gi|332192788|gb|AEE30909.1| RING finger protein [Arabidopsis thaliana]
		BnaA08g18620D	14522821	14523751	AT1G43730.1	RNA-directed DNA polymerase (reverse transcriptase)-related family protein [Arabidopsis thaliana] &gt;gi|332193871|gb|AEE31992.1| RNA-directed DNA polymerase (reverse transcriptase)-related family protein [Arabidopsis thaliana]
		BnaA08g18630D	14527056	14528019	AT1G28070.1	uncharacterized protein [Arabidopsis thaliana] &gt;gi|57222128|gb|AAW38971.1| At2g33510 [Arabidopsis thaliana] &gt;gi|330253752|gb|AEC08846.1| uncharacterized protein AT2G33510 [Arabidopsis thaliana]
		BnaA08g18640D	14528675	14532100	AT1G28060.1	At1g28060/F13K9_16 [Arabidopsis thaliana]
		BnaA08g18650D	14533038	14535128	AT1G28050.1	zinc finger (B-box type) family protein [Arabidopsis lyrata subsp. lyrata] &gt;gi|297339345|gb|EFH69762.1| zinc finger (B-box type) family protein [Arabidopsis lyrata subsp. lyrata]
		BnaA08g18660D	14535429	14538908	AT1G27980.1	pyridoxal-dependent decarboxylase family protein [Arabidopsis lyrata subsp. lyrata] &gt;gi|297336596|gb|EFH67013.1| pyridoxal-dependent decarboxylase family protein [Arabidopsis lyrata subsp. lyrata]
		BnaA08g18670D	14539315	14540312	AT1G27970.1	nuclear transport factor 2B [Arabidopsis thaliana] &gt;gi|15214148|sp|Q9C7F5.1|NTF2_ARATH RecName: Full=Nuclear transport factor 2; Short=NTF-2 &gt;gi|12323001|gb|AAG51491.1|AC069471_22 nuclear transport factor 2, putative [Arabidopsis thaliana] &gt;gi|98961065|gb|ABF59016.1| At1g27970 [Arabidopsis thaliana] &gt;gi|332192775|gb|AEE30896.1| nuclear transport factor 2B [Arabidopsis thaliana]
		BnaA08g18680D	14542216	14544992	AT1G27960.1	evolutionarily conserved C-terminal region 9 [Arabidopsis lyrata subsp. lyrata] &gt;gi|297339338|gb|EFH69755.1| evolutionarily conserved C-terminal region 9 [Arabidopsis lyrata subsp. lyrata]
		BnaA08g18690D	14545042	14547047	AT1G27950.1	lipid transfer protein, putative [Arabidopsis thaliana]
		BnaA08g18700D	14551335	14559371	AT1G27910.1	U-box domain-containing protein [Arabidopsis lyrata subsp. lyrata] &gt;gi|297339335|gb|EFH69752.1| U-box domain-containing protein [Arabidopsis lyrata subsp. lyrata]
		BnaA08g18710D	14559571	14559783		-
		BnaA08g18720D	14560717	14565142	AT1G27900.1	RNA helicase family protein [Arabidopsis thaliana] &gt;gi|15451224|gb|AAK96883.1| ATP-dependent RNA helicase, putative [Arabidopsis thaliana] &gt;gi|22136080|gb|AAM91118.1| ATP-dependent RNA helicase, putative [Arabidopsis thaliana] &gt;gi|332192768|gb|AEE30889.1| RNA helicase family protein [Arabidopsis thaliana]
		BnaA08g18730D	14565276	14570284	AT1G27850.1	uncharacterized protein [Arabidopsis thaliana] &gt;gi|12320884|gb|AAG50575.1|AC079280_6 transposon protein, putative [Arabidopsis thaliana] &gt;gi|332192763|gb|AEE30884.1| uncharacterized protein AT1G27850 [Arabidopsis thaliana]
		BnaA08g18740D	14572818	14573066	AT1G27840.3	DDB1a interacting protein ATCSA-1 [Arabidopsis thaliana] &gt;gi|332192762|gb|AEE30883.1| DDB1a interacting protein ATCSA-1 [Arabidopsis thaliana]
		BnaA08g18750D	14573587	14578294	AT1G27770.1	autoinhibited Ca2+-ATPase 1 [Arabidopsis thaliana] &gt;gi|30316378|sp|Q37145.3|ACA1_ARATH RecName: Full=Calcium-transporting ATPase 1, chloroplastic; AltName: Full=Ca(2+)-ATPase isoform 1; AltName: Full=Plastid envelope ATPase 1; Flags: Precursor &gt;gi|12320888|gb|AAG50579.1|AC079280_10 envelope Ca2+-ATPase [Arabidopsis thaliana] &gt;gi|332192757|gb|AEE30878.1| autoinhibited Ca2+-ATPase 1 [Arabi…
		BnaA08g18760D	14578763	14580882	AT1G27760.3	protein salt tolerance 32 [Arabidopsis thaliana] &gt;gi|332192754|gb|AEE30875.1| protein salt tolerance 32 [Arabidopsis thaliana]
seq-new-rs39127	12905937	BnaA08g15380D	12800625	12803648	AT4G36700.1	cupin family protein [Arabidopsis thaliana] &gt;gi|332661291|gb|AEE86691.1| cupin family protein [Arabidopsis thaliana]
		BnaA08g15390D	12807081	12809151	AT4G36720.1	HVA22-like protein k [Arabidopsis thaliana] &gt;gi|57012586|sp|Q6NLY8.1|HA22K_ARATH RecName: Full=HVA22-like protein k; Short=AtHVA22k &gt;gi|45752772|gb|AAS76284.1| At4g36720 [Arabidopsis thaliana] &gt;gi|332661293|gb|AEE86693.1| HVA22-like protein k [Arabidopsis thaliana]
		BnaA08g15400D	12809202	12811540	AT4G36730.1	G-box binding factor 1B [Brassica napus]
		BnaA08g15410D	12818943	12820131	AT4G36740.1	homeobox-leucine zipper protein ATHB-40 [Arabidopsis lyrata subsp. lyrata] &gt;gi|297312830|gb|EFH43253.1| homeobox-leucine zipper protein ATHB-40 [Arabidopsis lyrata subsp. lyrata]
		BnaA08g15420D	12827791	12831287	AT4G36760.1	unnamed protein product [Thellungiella halophila]
		BnaA08g15430D	12833213	12834947		-
		BnaA08g15440D	12838205	12839300	AT4G36810.1	RecName: Full=Geranylgeranyl pyrophosphate synthase, chloroplastic/chromoplastic; Short=GGPP synthase; Short=GGPS; AltName: Full=(2E,6E)-farnesyl diphosphate synthase; AltName: Full=Dimethylallyltranstransferase; AltName: Full=Farnesyl diphosphate synthase; AltName: Full=Farnesyltranstransferase; AltName: Full=Geranyltranstransferase; Flags: Precursor &gt;gi|1419758|emb|CAA67330.1| geranylgeranyl…
		BnaA08g15450D	12850347	12855102	AT4G36870.2	bel1-like homeodomain 2 [Arabidopsis thaliana] &gt;gi|15215857|gb|AAK91472.1| AT4g36870/C7A10_490 [Arabidopsis thaliana]
		BnaA08g15460D	12866012	12866534	AT4G37240.1	uncharacterized protein [Arabidopsis thaliana] &gt;gi|21553738|gb|AAM62831.1| unknown [Arabidopsis thaliana] &gt;gi|26451664|dbj|BAC42928.1| unknown protein [Arabidopsis thaliana] &gt;gi|28973267|gb|AAO63958.1| unknown protein [Arabidopsis thaliana] &gt;gi|332661372|gb|AEE86772.1| uncharacterized protein AT4G37240 [Arabidopsis thaliana]
		BnaA08g15470D	12876978	12878265	AT4G37220.1	cold acclimation protein WCOR413 [Arabidopsis thaliana] &gt;gi|75097744|sp|O23164.2|CRPM4_ARATH RecName: Full=Cold-regulated 413 plasma membrane protein 4; Short=AtCOR413-PM4 &gt;gi|4006858|emb|CAB16776.1| cold acclimation protein homolog [Arabidopsis thaliana] &gt;gi|7270705|emb|CAB80388.1| cold acclimation protein homolog [Arabidopsis thaliana] &gt;gi|26449889|dbj|BAC42066.1| putative ap2 cold …
		BnaA08g15480D	12878707	12881022	AT4G37210.1	tetratricopeptide repeat-containing protein [Arabidopsis lyrata subsp. lyrata] &gt;gi|297312817|gb|EFH43240.1| tetratricopeptide repeat-containing protein [Arabidopsis lyrata subsp. lyrata]
		BnaA08g15490D	12882808	12884385	AT4G37180.1	myb family transcription factor [Arabidopsis thaliana] &gt;gi|115311427|gb|ABI93894.1| At4g37180 [Arabidopsis thaliana] &gt;gi|332661363|gb|AEE86763.1| myb family transcription factor [Arabidopsis thaliana]
		BnaA08g15500D	12888806	12890712	AT4G37130.1	hydroxyproline-rich glycoprotein family protein [Arabidopsis thaliana] &gt;gi|20260346|gb|AAM13071.1| unknown protein [Arabidopsis thaliana] &gt;gi|31711924|gb|AAP68318.1| At4g37130 [Arabidopsis thaliana] &gt;gi|332661357|gb|AEE86757.1| hydroxyproline-rich glycoprotein family protein [Arabidopsis thaliana]
		BnaA08g15510D	12890795	12892029	AT4G37090.1	uncharacterized protein [Arabidopsis thaliana] &gt;gi|332661352|gb|AEE86752.1| uncharacterized protein AT4G37090 [Arabidopsis thaliana]
		BnaA08g15520D	12892821	12895650	AT4G37080.3	uncharacterized protein [Arabidopsis thaliana] &gt;gi|334187237|ref|NP_001190943.1| uncharacterized protein [Arabidopsis thaliana] &gt;gi|332661348|gb|AEE86748.1| uncharacterized protein AT4G37080 [Arabidopsis thaliana] &gt;gi|332661350|gb|AEE86750.1| uncharacterized protein AT4G37080 [Arabidopsis thaliana]
		BnaA08g15530D	12898616	12902671	AT4G37030.1	Uncharacterized protein TCM_000596 [Theobroma cacao] &gt;gi|508699487|gb|EOX91383.1| Uncharacterized protein TCM_000596 [Theobroma cacao]
		BnaA08g15540D	12904337	12906149	AT4G37020.2	uncharacterized protein [Arabidopsis thaliana] &gt;gi|332661337|gb|AEE86737.1| uncharacterized protein AT4G37020 [Arabidopsis thaliana]
		BnaA08g15550D	12906980	12909113	AT2G14080.1	disease resistance-like protein [Brassica rapa subsp. oleifera]
		BnaA08g15560D	12909173	12918964	AT1G65850.2	predicted protein [Arabidopsis lyrata subsp. lyrata] &gt;gi|297308943|gb|EFH39378.1| predicted protein [Arabidopsis lyrata subsp. lyrata]
		BnaA08g15570D	12919044	12923143	AT5G11250.1	predicted protein [Arabidopsis lyrata subsp. lyrata] &gt;gi|297334564|gb|EFH64982.1| predicted protein [Arabidopsis lyrata subsp. lyrata]
		BnaA08g15580D	12923782	12925438	AT4G36930.1	bHLH transcription factor SPT [Brassica oleracea var. capitata]
		BnaA08g15590D	12941111	12943088	AT4G36880.1	cysteine proteinase1 [Arabidopsis thaliana] &gt;gi|15290508|gb|AAK92229.1| cysteine proteinase [Arabidopsis thaliana] &gt;gi|332661313|gb|AEE86713.1| cysteine proteinase1 [Arabidopsis thaliana]
		BnaA08g15600D	12962124	12962589	AT1G75750.1	GAST1 protein homolog [Arabidopsis thaliana]
		BnaA08g15610D	12971673	12972591	AT4G37260.1	myb domain protein 73 [Arabidopsis thaliana] &gt;gi|2464855|emb|CAB16756.1| myb-related protein [Arabidopsis thaliana] &gt;gi|7270709|emb|CAB80392.1| myb-related protein [Arabidopsis thaliana] &gt;gi|17380912|gb|AAL36268.1| putative myb-related protein [Arabidopsis thaliana] &gt;gi|20258981|gb|AAM14206.1| putative myb-related protein [Arabidopsis thaliana] &gt;gi|41619352|gb|AAS10083.1| MYB trans…
		BnaA08g15620D	12976230	12976485	AT4G37290.1	uncharacterized protein [Arabidopsis thaliana] &gt;gi|332661377|gb|AEE86777.1| uncharacterized protein AT4G37290 [Arabidopsis thaliana]
		BnaA08g15630D	12980255	12980613	AT4G37295.1	uncharacterized protein [Arabidopsis thaliana] &gt;gi|21554774|gb|AAM63687.1| unknown [Arabidopsis thaliana] &gt;gi|89111828|gb|ABD60686.1| At4g37295 [Arabidopsis thaliana] &gt;gi|332661378|gb|AEE86778.1| uncharacterized protein AT4G37295 [Arabidopsis thaliana]
		BnaA08g15640D	12982187	12984187	AT4G37330.1	CYP81D4 [Arabidopsis lyrata subsp. lyrata] &gt;gi|297312791|gb|EFH43214.1| CYP81D4 [Arabidopsis lyrata subsp. lyrata]
		BnaA08g15650D	12997091	12999301	AT4G37400.1	CYP81F3 [Arabidopsis lyrata subsp. lyrata] &gt;gi|297314827|gb|EFH45250.1| CYP81F3 [Arabidopsis lyrata subsp. lyrata]
		BnaA08g15660D	13008479	13010481	AT4G37410.1	cytochrome P450, family 81, subfamily F, polypeptide 4 [Arabidopsis thaliana] &gt;gi|4468807|emb|CAB38208.1| cytochrome P450 monooxygenase-like protein [Arabidopsis thaliana] &gt;gi|7270723|emb|CAB80406.1| cytochrome P450 monooxygenase-like protein [Arabidopsis thaliana] &gt;gi|21536532|gb|AAM60864.1| cytochrome P450 monooxygenase-like protein [Arabidopsis thaliana] &gt;gi|116325950|gb|ABJ98576.1…
Bn-A08-p14086488	11777925	BnaA08g13640D	11769983	11773000	AT4G28600.1	no pollen germination related 2 protein [Arabidopsis thaliana] &gt;gi|51536508|gb|AAU05492.1| At4g28600 [Arabidopsis thaliana] &gt;gi|56381953|gb|AAV85695.1| At4g28600 [Arabidopsis thaliana] &gt;gi|332660111|gb|AEE85511.1| no pollen germination related 2 protein [Arabidopsis thaliana]
		BnaA08g13650D	11784165	11786763	AT4G28550.1	RabGAP/TBC domain-containing protein [Arabidopsis thaliana] &gt;gi|119935837|gb|ABM06008.1| At4g28550 [Arabidopsis thaliana] &gt;gi|332660104|gb|AEE85504.1| RabGAP/TBC domain-containing protein [Arabidopsis thaliana]
		BnaA08g13660D	11786933	11790126	AT4G28540.1	casein kinase I-like 6 [Arabidopsis thaliana] &gt;gi|20466498|gb|AAM20566.1| protein kinase ADK1-like protein [Arabidopsis thaliana] &gt;gi|23198156|gb|AAN15605.1| protein kinase ADK1-like protein [Arabidopsis thaliana] &gt;gi|62996982|gb|AAY24535.1| casein kinase 1-like protein 6 [Arabidopsis thaliana] &gt;gi|332660103|gb|AEE85503.1| casein kinase I-like 6 [Arabidopsis thaliana]
		BnaA08g13670D	11824051	11826809	AT4G28530.1	NAC domain containing protein 74 [Arabidopsis thaliana] &gt;gi|27311713|gb|AAO00822.1| NAM / CUC2 -like protein [Arabidopsis thaliana] &gt;gi|30984582|gb|AAP42754.1| At4g28530 [Arabidopsis thaliana] &gt;gi|332660101|gb|AEE85501.1| NAC domain containing protein 74 [Arabidopsis thaliana]
		BnaA08g13680D	11827516	11829927	AT4G28520.1	cruciferin subunit [Brassica napus]
		BnaA08g13690D	11831369	11832640	AT4G28510.1	prohibitin 1-like protein [Brassica napus]
		BnaA08g13700D	11843087	11848151	AT4G28470.1	26S proteasome non-ATPase regulatory subunit 2 1B [Arabidopsis thaliana] &gt;gi|75130218|sp|Q6XJG8.1|PSD2B_ARATH RecName: Full=26S proteasome non-ATPase regulatory subunit 2 homolog B; AltName: Full=26S proteasome regulatory subunit RPN1b; Short=AtRPN1b; AltName: Full=26S proteasome regulatory subunit S2 homolog B &gt;gi|32700012|gb|AAP86656.1| 26S proteasome subunit RPN1b [Arabidopsis thaliana] …
		BnaA08g13710D	11848991	11849210	AT4G28460.1	unknown [Arabidopsis thaliana]
		BnaA08g13720D	11851152	11852800	AT4G28440.1	Nucleic acid-binding, OB-fold-like protein [Arabidopsis thaliana] &gt;gi|73921135|sp|O49453.1|Y4844_ARATH RecName: Full=Uncharacterized protein At4g28440 &gt;gi|2842486|emb|CAA16883.1| putative protein [Arabidopsis thaliana] &gt;gi|7269698|emb|CAB79646.1| putative protein [Arabidopsis thaliana] &gt;gi|15292943|gb|AAK93582.1| unknown protein [Arabidopsis thaliana] &gt;gi|15912309|gb|AAL08288.1| AT…
		BnaA08g13730D	11858366	11860222	AT4G28390.1	ADP/ATP carrier 3 protein [Arabidopsis thaliana] &gt;gi|75219626|sp|O49447.1|ADT3_ARATH RecName: Full=ADP,ATP carrier protein 3, mitochondrial; AltName: Full=ADP/ATP translocase 3; AltName: Full=Adenine nucleotide translocator 3; Short=ANT 3; Flags: Precursor &gt;gi|2842480|emb|CAA16877.1| ADP, ATP carrier-like protein [Arabidopsis thaliana] &gt;gi|7269693|emb|CAB79641.1| ADP, ATP carrier-like pr…
		BnaA08g13740D	11860666	11864618	AT4G28370.1	E3 ubiquitin ligase FLY1 [Arabidopsis thaliana] &gt;gi|56236078|gb|AAV84495.1| At4g28370 [Arabidopsis thaliana] &gt;gi|332660075|gb|AEE85475.1| RING/U-box domain-containing protein [Arabidopsis thaliana]
		BnaA08g13750D	11865775	11866676	AT4G32490.1	BnENODL4 [Brassica napus]
		BnaA08g13760D	11867370	11869425	AT4G28350.1	RecName: Full=Probable L-type lectin-domain containing receptor kinase VII.2; Short=Arabidopsis thaliana lectin-receptor kinase d; Short=AthlecRK-d; Short=LecRK-VII.2; Flags: Precursor
		BnaA08g13770D	11876444	11876897	AT4G28330.1	uncharacterized protein [Arabidopsis thaliana] &gt;gi|38603904|gb|AAR24697.1| At4g28330 [Arabidopsis thaliana] &gt;gi|45592902|gb|AAS68105.1| At4g28330 [Arabidopsis thaliana] &gt;gi|332660070|gb|AEE85470.1| uncharacterized protein AT4G28330 [Arabidopsis thaliana]
		BnaA08g13780D	11877561	11878259	AT4G28310.1	uncharacterized protein [Arabidopsis thaliana] &gt;gi|21553910|gb|AAM62993.1| unknown [Arabidopsis thaliana] &gt;gi|51972009|dbj|BAD44669.1| unknown protein [Arabidopsis thaliana] &gt;gi|105829831|gb|ABF74705.1| At4g28310 [Arabidopsis thaliana] &gt;gi|332660068|gb|AEE85468.1| uncharacterized protein AT4G28310 [Arabidopsis thaliana]
		BnaA08g13790D	11878809	11880978	AT4G28300.1	uncharacterized protein [Arabidopsis thaliana] &gt;gi|17380878|gb|AAL36251.1| putative proline-rich protein [Arabidopsis thaliana] &gt;gi|20465847|gb|AAM20028.1| putative proline-rich protein [Arabidopsis thaliana] &gt;gi|332660066|gb|AEE85466.1| uncharacterized protein AT4G28300 [Arabidopsis thaliana]
seq-new-rs26492	25679360	BnaA09g35010D	25573570	25575595	AT3G55430.1	O-Glycosyl hydrolases family 17 protein [Arabidopsis thaliana] &gt;gi|7076786|emb|CAB75901.1| beta-1, 3-glucanase-like protein [Arabidopsis thaliana] &gt;gi|23297293|gb|AAN12934.1| putative beta-1,3-glucanase [Arabidopsis thaliana] &gt;gi|332645862|gb|AEE79383.1| O-Glycosyl hydrolases family 17 protein [Arabidopsis thaliana]
		BnaA09g35020D	25581833	25583912	AT3G55440.1	predicted protein [Arabidopsis lyrata subsp. lyrata] &gt;gi|297322140|gb|EFH52561.1| predicted protein [Arabidopsis lyrata subsp. lyrata]
		BnaA09g35030D	25587200	25589482	AT3G55450.1	PBS1-like 1 kinase [Arabidopsis thaliana] &gt;gi|75329101|sp|Q8H186.1|Y3545_ARATH RecName: Full=Probable receptor-like protein kinase At3g55450; AltName: Full=BIK1-like protein kinase &gt;gi|23306362|gb|AAN17408.1| serine/threonine-specific protein kinase -like [Arabidopsis thaliana] &gt;gi|332645864|gb|AEE79385.1| PBS1-like 1 kinase [Arabidopsis thaliana]
		BnaA09g35040D	25591739	25593487	AT2G41360.1	F-box family protein [Arabidopsis lyrata subsp. lyrata] &gt;gi|297325764|gb|EFH56184.1| F-box family protein [Arabidopsis lyrata subsp. lyrata]
		BnaA09g35050D	25595413	25597543	AT3G55470.2	calcium-dependent lipid-binding domain-containing protein [Arabidopsis thaliana] &gt;gi|332645868|gb|AEE79389.1| calcium-dependent lipid-binding domain-containing protein [Arabidopsis thaliana]
		BnaA09g35060D	25601546	25606247	AT3G55480.2	AP3-complex subunit beta-A [Arabidopsis thaliana] &gt;gi|332645870|gb|AEE79391.1| putative beta-subunit of adaptor protein complex 3, PAT2 [Arabidopsis thaliana]
		BnaA09g35070D	25606783	25608573	AT4G10400.2	F-box protein [Arabidopsis thaliana] &gt;gi|145333003|ref|NP_001078367.1| F-box protein [Arabidopsis thaliana] &gt;gi|142989615|sp|Q9SV82.2|FBD40_ARATH RecName: Full=FBD-associated F-box protein At4g10400 &gt;gi|119935957|gb|ABM06044.1| At4g10400 [Arabidopsis thaliana] &gt;gi|332657476|gb|AEE82876.1| F-box protein [Arabidopsis thaliana] &gt;gi|332657477|gb|AEE82877.1| F-box protein [Arabidopsis t…
		BnaA09g35080D	25608673	25612713	AT3G54910.3	putative protein [Arabidopsis thaliana]
		BnaA09g35090D	25612835	25613350		-
		BnaA09g35100D	25613405	25614040	AT4G10400.2	putative protein [Arabidopsis thaliana] &gt;gi|7267739|emb|CAB78165.1| putative protein [Arabidopsis thaliana]
		BnaA09g35110D	25614100	25615340		-
		BnaA09g35120D	25615595	25617941	AT3G54910.3	putative protein [Arabidopsis thaliana]
		BnaA09g35130D	25619614	25621037	AT4G10400.2	F-box protein [Arabidopsis thaliana] &gt;gi|145333003|ref|NP_001078367.1| F-box protein [Arabidopsis thaliana] &gt;gi|142989615|sp|Q9SV82.2|FBD40_ARATH RecName: Full=FBD-associated F-box protein At4g10400 &gt;gi|119935957|gb|ABM06044.1| At4g10400 [Arabidopsis thaliana] &gt;gi|332657476|gb|AEE82876.1| F-box protein [Arabidopsis thaliana] &gt;gi|332657477|gb|AEE82877.1| F-box protein [Arabidopsis t…
		BnaA09g35140D	25621151	25624284	AT3G49390.2	RNA-binding - like protein [Arabidopsis thaliana]
		BnaA09g35150D	25630019	25631438	AT3G55500.1	alpha-expansin protein 16 [Brassica rapa]
		BnaA09g35160D	25634625	25637532	AT3G55510.1	putative protein [Arabidopsis thaliana]
		BnaA09g35170D	25652266	25652533	AT3G55515.1	protein ROTUNDIFOLIA like 7 [Arabidopsis thaliana] &gt;gi|42822049|tpg|DAA02279.1| TPA_exp: DVL8 [Arabidopsis thaliana] &gt;gi|332645874|gb|AEE79395.1| protein rotundifolia like 7 [Arabidopsis thaliana]
		BnaA09g35180D	25655829	25657222	AT3G55520.1	FKBP-like peptidyl-prolyl cis-trans isomerase family protein [Arabidopsis thaliana] &gt;gi|75183181|sp|Q9M2S7.1|FK201_ARATH RecName: Full=Peptidyl-prolyl cis-trans isomerase FKBP20-1; Short=PPIase FKBP20-1; AltName: Full=FK506-binding protein 20-1; Short=AtFKBP20-1; AltName: Full=Immunophilin FKBP20-1; AltName: Full=Rotamase &gt;gi|7076795|emb|CAB75910.1| putative protein [Arabidopsis thaliana] &…
		BnaA09g35190D	25657424	25659932	AT3G55530.1	zinc finger family protein [Arabidopsis lyrata subsp. lyrata] &gt;gi|297323875|gb|EFH54296.1| zinc finger family protein [Arabidopsis lyrata subsp. lyrata]
		BnaA09g35200D	25660426	25665174	AT3G51895.1	sulphate transporter [Brassica napus]
		BnaA09g35210D	25676659	25679601	AT3G55580.1	regulator of chromosome condensation family protein [Arabidopsis lyrata subsp. lyrata] &gt;gi|297322150|gb|EFH52571.1| regulator of chromosome condensation family protein [Arabidopsis lyrata subsp. lyrata]
		BnaA09g35220D	25680701	25682646	AT3G55600.1	Membrane fusion protein Use1 [Arabidopsis thaliana] &gt;gi|46931290|gb|AAT06449.1| At3g55600 [Arabidopsis thaliana] &gt;gi|332645885|gb|AEE79406.1| Membrane fusion protein Use1 [Arabidopsis thaliana]
		BnaA09g35230D	25683082	25687655	AT3G55610.1	delta 1-pyrroline-5-carboxylate synthetase B [Brassica napus]
		BnaA09g35240D	25713571	25715478	AT3G55620.1	EMB1624 [Arabidopsis lyrata subsp. lyrata] &gt;gi|297322154|gb|EFH52575.1| EMB1624 [Arabidopsis lyrata subsp. lyrata]
		BnaA09g35250D	25716272	25719092	AT3G55630.3	folylpolyglutamate synthase 3 [Arabidopsis thaliana] &gt;gi|75331225|sp|Q8W035.1|FPGS3_ARATH RecName: Full=Folylpolyglutamate synthase; AltName: Full=DHFS-FPGS homolog D; AltName: Full=Folylpoly-gamma-glutamate synthetase; Short=FPGS; AltName: Full=Tetrahydrofolylpolyglutamate synthase; Short=Tetrahydrofolate synthase &gt;gi|17976761|emb|CAC82079.1| folylpolyglutamate synthetase, cytosolic isofor…
		BnaA09g35260D	25719415	25721879	AT3G55640.1	mitochondrial substrate carrier family protein [Arabidopsis lyrata subsp. lyrata] &gt;gi|297322156|gb|EFH52577.1| mitochondrial substrate carrier family protein [Arabidopsis lyrata subsp. lyrata]
		BnaA09g35270D	25733211	25734888	AT3G55646.1	uncharacterized protein [Arabidopsis thaliana] &gt;gi|98961793|gb|ABF59226.1| unknown protein [Arabidopsis thaliana] &gt;gi|332645894|gb|AEE79415.1| uncharacterized protein AT3G55646 [Arabidopsis thaliana]
		BnaA09g35280D	25737079	25739933	AT3G55660.1	ROP (rho of plants) guanine nucleotide exchange factor 6 [Arabidopsis thaliana] &gt;gi|75181412|sp|Q9M056.1|ROFG6_ARATH RecName: Full=Rop guanine nucleotide exchange factor 6; Short=AtRopGEF6; AltName: Full=Rho of plants guanine nucleotide exchange factor 6 &gt;gi|7263554|emb|CAB81591.1| putative protein [Arabidopsis thaliana] &gt;gi|56236088|gb|AAV84500.1| At3g55660 [Arabidopsis thaliana] &gt;gi…
		BnaA09g35290D	25743234	25745265	AT3G55700.1	UDP-glycosyltransferase 76F1 [Arabidopsis thaliana] &gt;gi|75264501|sp|Q9M052.1|U76F1_ARATH RecName: Full=UDP-glycosyltransferase 76F1 &gt;gi|7263558|emb|CAB81595.1| glucuronosyl transferase-like protein [Arabidopsis thaliana] &gt;gi|111074514|gb|ABH04630.1| At3g55700 [Arabidopsis thaliana] &gt;gi|332645903|gb|AEE79424.1| UDP-glycosyltransferase 76F1 [Arabidopsis thaliana] &gt;gi|591402004|gb|AHL…
		BnaA09g35300D	25763415	25765284	AT3G55720.1	uncharacterized protein [Arabidopsis thaliana] &gt;gi|7263560|emb|CAB81597.1| putative protein [Arabidopsis thaliana] &gt;gi|332645905|gb|AEE79426.1| uncharacterized protein AT3G55720 [Arabidopsis thaliana]
		BnaA09g35310D	25765360	25767103	AT3G55730.1	myb domain protein 109 [Arabidopsis thaliana] &gt;gi|8101958|gb|AAF72669.1|AF262734_1 putative transcription factor MYB109 [Arabidopsis thaliana] &gt;gi|7263561|emb|CAB81598.1| MYB transcription factor-like protein [Arabidopsis thaliana] &gt;gi|22530974|gb|AAM96991.1| MYB transcription factor-like protein [Arabidopsis thaliana] &gt;gi|23197768|gb|AAN15411.1| MYB transcription factor-like protein …
		BnaA09g35320D	25782251	25784406		-
Bn-A09-p1973528	1981614	BnaA09g03720D	1872006	1873198	AT5G27420.1	zinc finger family protein [Arabidopsis lyrata subsp. lyrata] &gt;gi|297320210|gb|EFH50632.1| zinc finger family protein [Arabidopsis lyrata subsp. lyrata]
		BnaA09g03730D	1881699	1884044	AT5G27450.3	mevalonate kinase [Arabidopsis thaliana] &gt;gi|30690651|ref|NP_851084.1| mevalonate kinase [Arabidopsis thaliana] &gt;gi|334187979|ref|NP_001190411.1| mevalonate kinase [Arabidopsis thaliana] &gt;gi|1170660|sp|P46086.1|KIME_ARATH RecName: Full=Mevalonate kinase; Short=MK &gt;gi|4883990|gb|AAD31719.1|AF141853_1 mevalonate kinase [Arabidopsis thaliana] &gt;gi|456614|emb|CAA54820.1| mevalonate kina…
		BnaA09g03740D	1884160	1885873	AT5G27460.1	pentatricopeptide repeat-containing protein [Arabidopsis thaliana] &gt;gi|122214236|sp|Q3E911.1|PP400_ARATH RecName: Full=Pentatricopeptide repeat-containing protein At5g27460 &gt;gi|332006308|gb|AED93691.1| pentatricopeptide repeat-containing protein [Arabidopsis thaliana]
		BnaA09g03750D	1890171	1895914	AT5G27540.2	EMB2473 [Arabidopsis lyrata subsp. lyrata] &gt;gi|297320202|gb|EFH50624.1| EMB2473 [Arabidopsis lyrata subsp. lyrata]
		BnaA09g03760D	1896740	1897157	AT2G33845.1	OB-fold nucleic acid binding domain-containing protein [Arabidopsis thaliana] &gt;gi|20198312|gb|AAM15519.1| Expressed protein [Arabidopsis thaliana] &gt;gi|21592737|gb|AAM64686.1| unknown [Arabidopsis thaliana] &gt;gi|22530954|gb|AAM96981.1| expressed protein [Arabidopsis thaliana] &gt;gi|23198430|gb|AAN15742.1| expressed protein [Arabidopsis thaliana] &gt;gi|330253801|gb|AEC08895.1| OB-fold nuc…
		BnaA09g03770D	1898133	1900424	AT5G27470.1	seryl-tRNA synthetase / serine--tRNA ligase [Arabidopsis thaliana] &gt;gi|2501056|sp|Q39230.1|SYS_ARATH RecName: Full=Serine--tRNA ligase; AltName: Full=Seryl-tRNA synthetase; Short=SerRS; AltName: Full=Seryl-tRNA(Ser/Sec) synthetase &gt;gi|13507571|gb|AAK28648.1|AF360352_1 putative seryl-tRNA synthetase [Arabidopsis thaliana] &gt;gi|1359497|emb|CAA94388.1| seryl-tRNA Synthetase [Arabidopsis thal…
		BnaA09g03780D	1900555	1902262	AT5G27520.1	mitochondrial substrate carrier family protein [Arabidopsis lyrata subsp. lyrata] &gt;gi|297318105|gb|EFH48527.1| mitochondrial substrate carrier family protein [Arabidopsis lyrata subsp. lyrata]
		BnaA09g03790D	1908269	1912081	AT5G27550.1	microtubule based kinesin motor protein [Arabidopsis thaliana] &gt;gi|332006317|gb|AED93700.1| microtubule based kinesin motor protein [Arabidopsis thaliana]
		BnaA09g03800D	1912169	1914270	AT5G27560.1	uncharacterized protein [Arabidopsis thaliana] &gt;gi|13877993|gb|AAK44074.1|AF370259_1 unknown protein [Arabidopsis thaliana] &gt;gi|17104721|gb|AAL34249.1| unknown protein [Arabidopsis thaliana] &gt;gi|332006318|gb|AED93701.1| uncharacterized protein AT5G27560 [Arabidopsis thaliana]
		BnaA09g03810D	1914990	1917718	AT5G27620.1	CYCH_1 [Arabidopsis lyrata subsp. lyrata] &gt;gi|297320198|gb|EFH50620.1| CYCH_1 [Arabidopsis lyrata subsp. lyrata]
		BnaA09g03820D	1918554	1922008	AT5G27650.1	PWWP domain-containing protein [Arabidopsis thaliana] &gt;gi|332006328|gb|AED93711.1| PWWP domain-containing protein [Arabidopsis thaliana]
		BnaA09g03830D	1922508	1923291	AT5G27670.1	histone H2A 7 [Arabidopsis thaliana] &gt;gi|75306451|sp|Q94F49.1|H2A5_ARATH RecName: Full=Probable histone H2A.5; AltName: Full=HTA7 &gt;gi|14326516|gb|AAK60303.1|AF385711_1 AT5g27670/F15A18_130 [Arabidopsis thaliana] &gt;gi|18700220|gb|AAL77720.1| AT5g27670/F15A18_130 [Arabidopsis thaliana] &gt;gi|332006330|gb|AED93713.1| histone H2A 7 [Arabidopsis thaliana]
		BnaA09g03840D	1923932	1924985	AT5G27700.1	At5g27700 [Arabidopsis thaliana]
		BnaA09g03850D	1927316	1927667	AT4G15800.1	protein RALF-like 22 [Arabidopsis thaliana] &gt;gi|75192005|sp|Q9MA62.1|RLF22_ARATH RecName: Full=Protein RALF-like 22; Flags: Precursor &gt;gi|7596763|gb|AAF64534.1| unknown protein [Arabidopsis thaliana] &gt;gi|21617970|gb|AAM67020.1| RALF precursor [Arabidopsis thaliana] &gt;gi|27754284|gb|AAO22595.1| unknown protein [Arabidopsis thaliana] &gt;gi|88011088|gb|ABD38901.1| At3g05490 [Arabidopsis …
		BnaA09g03860D	1928761	1930646	AT5G27710.1	uncharacterized protein [Arabidopsis thaliana] &gt;gi|40823291|gb|AAR92273.1| At5g27710 [Arabidopsis thaliana] &gt;gi|45752716|gb|AAS76256.1| At5g27710 [Arabidopsis thaliana] &gt;gi|332006334|gb|AED93717.1| uncharacterized protein AT5G27710 [Arabidopsis thaliana]
		BnaA09g03870D	1930713	1933049	AT5G27720.1	RecName: Full=Probable U6 snRNA-associated Sm-like protein LSm4; AltName: Full=Glycine-rich protein 10; Short=GRP 10 &gt;gi|790473|emb|CAA58702.1| unnamed protein product [Nicotiana tabacum]
		BnaA09g03880D	1940242	1943838	AT5G27830.1	uncharacterized protein [Arabidopsis thaliana] &gt;gi|14532676|gb|AAK64139.1| unknown protein [Arabidopsis thaliana] &gt;gi|24030466|gb|AAN41385.1| unknown protein [Arabidopsis thaliana] &gt;gi|332006346|gb|AED93729.1| uncharacterized protein AT5G27830 [Arabidopsis thaliana]
		BnaA09g03890D	1943926	1945923	AT3G05590.1	60S ribosomal protein L18-2 [Arabidopsis thaliana] &gt;gi|21431838|sp|P42791.2|RL182_ARATH RecName: Full=60S ribosomal protein L18-2 &gt;gi|6714451|gb|AAF26138.1|AC011620_14 putative 60S ribosomal protein L18 [Arabidopsis thaliana] &gt;gi|14335090|gb|AAK59824.1| AT3g05590/F18C1_14 [Arabidopsis thaliana] &gt;gi|16974509|gb|AAL31164.1| AT3g05590/F18C1_14 [Arabidopsis thaliana] &gt;gi|332640742|gb|A…
		BnaA09g03900D	1946703	1948680	AT5G27870.1	putative pectinesterase/pectinesterase inhibitor 28 [Arabidopsis thaliana] &gt;gi|122214224|sp|Q3E8Z8.1|PME28_ARATH RecName: Full=Putative pectinesterase/pectinesterase inhibitor 28; Includes: RecName: Full=Pectinesterase inhibitor 28; AltName: Full=Pectin methylesterase inhibitor 28; Includes: RecName: Full=Pectinesterase 28; Short=PE 28; AltName: Full=Pectin methylesterase 28; Short=AtPME28 &gt…
		BnaA09g03910D	1950625	1951831	AT5G27880.1	C2H2 and C2HC zinc finger-containing protein [Arabidopsis thaliana] &gt;gi|332006357|gb|AED93740.1| C2H2 and C2HC zinc finger-containing protein [Arabidopsis thaliana]
		BnaA09g03920D	1954835	1955663	AT5G27880.1	C2H2 and C2HC zinc finger-containing protein [Arabidopsis thaliana] &gt;gi|332006357|gb|AED93740.1| C2H2 and C2HC zinc finger-containing protein [Arabidopsis thaliana]
		BnaA09g03930D	1965657	1966464	AT5G27880.1	C2H2 and C2HC zinc finger-containing protein [Arabidopsis thaliana] &gt;gi|332006357|gb|AED93740.1| C2H2 and C2HC zinc finger-containing protein [Arabidopsis thaliana]
		BnaA09g03940D	1968066	1971311	AT5G27920.1	F-box family protein [Arabidopsis lyrata subsp. lyrata] &gt;gi|297318089|gb|EFH48511.1| F-box family protein [Arabidopsis lyrata subsp. lyrata]
		BnaA09g03950D	1975484	1978269	AT5G27930.2	putative protein phosphatase 2C 73 [Arabidopsis thaliana] &gt;gi|30690850|ref|NP_851086.1| putative protein phosphatase 2C 73 [Arabidopsis thaliana] &gt;gi|122246566|sp|Q0WRB2.1|P2C73_ARATH RecName: Full=Probable protein phosphatase 2C 73; Short=AtPP2C73; AltName: Full=AtPPC6;7 &gt;gi|110736751|dbj|BAF00337.1| protein phosphatase 2C like protein [Arabidopsis thaliana] &gt;gi|111074394|gb|ABH04570…
		BnaA09g03960D	1980467	1981469		-
		BnaA09g03970D	1983359	1984566	AT5G27020.1	PREDICTED: uncharacterized protein LOC102607818 [Citrus sinensis]
		BnaA09g03980D	1984992	1989807	AT5G27000.1	kinesin 4 [Arabidopsis thaliana] &gt;gi|34921410|sp|O81635.2|ATK4_ARATH RecName: Full=Kinesin-4; AltName: Full=Kinesin-like protein D &gt;gi|332006256|gb|AED93639.1| kinesin 4 [Arabidopsis thaliana]
		BnaA09g03990D	1993938	1994531		-
		BnaA09g04000D	1994700	1995549	AT5G26990.1	protein DEHYDRATION-INDUCED 19 homolog 6 [Arabidopsis thaliana] &gt;gi|75127012|sp|Q6NM26.1|DI196_ARATH RecName: Full=Protein DEHYDRATION-INDUCED 19 homolog 6; Short=AtDi19-6 &gt;gi|40823064|gb|AAR92256.1| At5g26990 [Arabidopsis thaliana] &gt;gi|45752696|gb|AAS76246.1| At5g26990 [Arabidopsis thaliana] &gt;gi|332006255|gb|AED93638.1| protein dehydration-INDUCED 19-6 [Arabidopsis thaliana]
		BnaA09g04010D	2000309	2001838	AT5G26960.1	kelch repeat-containing F-box family protein [Arabidopsis lyrata subsp. lyrata] &gt;gi|297320167|gb|EFH50589.1| kelch repeat-containing F-box family protein [Arabidopsis lyrata subsp. lyrata]
		BnaA09g04020D	2006570	2008383	AT5G04380.1	S-adenosyl-L-methionine-dependent methyltransferase-like protein [Arabidopsis thaliana] &gt;gi|332003352|gb|AED90735.1| S-adenosyl-L-methionine-dependent methyltransferase-like protein [Arabidopsis thaliana]
		BnaA09g04030D	2008516	2011052		-
		BnaA09g04040D	2011926	2015491	AT5G26920.1	Cam-binding protein 60-like G [Arabidopsis thaliana] &gt;gi|332006243|gb|AED93626.1| Cam-binding protein 60-like G [Arabidopsis thaliana]
		BnaA09g04050D	2025484	2029387	AT5G26910.1	uncharacterized protein [Arabidopsis thaliana] &gt;gi|332006241|gb|AED93624.1| uncharacterized protein AT5G26910 [Arabidopsis thaliana]
		BnaA09g04060D	2029785	2035092	AT5G26850.4	uncharacterized protein [Arabidopsis thaliana] &gt;gi|186525992|ref|NP_001031947.2| uncharacterized protein [Arabidopsis thaliana] &gt;gi|186525996|ref|NP_001031948.2| uncharacterized protein [Arabidopsis thaliana] &gt;gi|334187962|ref|NP_001190405.1| uncharacterized protein [Arabidopsis thaliana] &gt;gi|332006230|gb|AED93613.1| uncharacterized protein AT5G26850 [Arabidopsis thaliana] &gt;gi|3320…
		BnaA09g04070D	2035553	2039303	AT5G26830.1	AT5g26830/F2P16_90 [Arabidopsis lyrata subsp. lyrata] &gt;gi|297318077|gb|EFH48499.1| AT5g26830/F2P16_90 [Arabidopsis lyrata subsp. lyrata]
		BnaA09g04080D	2040045	2041217	AT5G26800.1	uncharacterized protein [Arabidopsis thaliana] &gt;gi|48310023|gb|AAT41738.1| At5g26800 [Arabidopsis thaliana] &gt;gi|50198830|gb|AAT70447.1| At5g26800 [Arabidopsis thaliana] &gt;gi|332006223|gb|AED93606.1| uncharacterized protein AT5G26800 [Arabidopsis thaliana]
		BnaA09g04090D	2042192	2044162	AT5G26770.1	uncharacterized protein [Arabidopsis thaliana] &gt;gi|42573487|ref|NP_974840.1| uncharacterized protein [Arabidopsis thaliana] &gt;gi|332006216|gb|AED93599.1| uncharacterized protein AT5G26770 [Arabidopsis thaliana] &gt;gi|332006217|gb|AED93600.1| uncharacterized protein AT5G26770 [Arabidopsis thaliana]
		BnaA09g04100D	2051039	2053964	AT5G26751.1	Shaggy-related protein kinase alpha [Arabidopsis thaliana] &gt;gi|27735207|sp|P43288.3|KSG1_ARATH RecName: Full=Shaggy-related protein kinase alpha; AltName: Full=ASK-alpha &gt;gi|16226768|gb|AAL16257.1|AF428327_1 AT5g26750/F2P16_10 [Arabidopsis thaliana] &gt;gi|15028149|gb|AAK76698.1| putative shaggy kinase alpha [Arabidopsis thaliana] &gt;gi|23296760|gb|AAN13164.1| putative shaggy kinase alpha …
		BnaA09g04110D	2054146	2055253	AT5G26749.1	nucleic acid binding / zinc ion binding protein [Arabidopsis thaliana] &gt;gi|332006211|gb|AED93594.1| nucleic acid binding / zinc ion binding protein [Arabidopsis thaliana]
		BnaA09g04120D	2055325	2057286	AT5G26610.3	D111/G-patch domain-containing protein [Arabidopsis lyrata subsp. lyrata] &gt;gi|297318068|gb|EFH48490.1| D111/G-patch domain-containing protein [Arabidopsis lyrata subsp. lyrata]
		BnaA09g04130D	2061542	2061803	AT3G05858.1	unknown [Arabidopsis thaliana]
		BnaA09g04140D	2066525	2070162	AT5G26670.1	pectinacetylesterase family protein [Arabidopsis thaliana] &gt;gi|51536518|gb|AAU05497.1| At5g26670 [Arabidopsis thaliana] &gt;gi|332006195|gb|AED93578.1| pectinacetylesterase family protein [Arabidopsis thaliana]
		BnaA09g04150D	2070698	2071427	AT5G26700.1	putative germin-like protein subfamily 2 member 5 [Arabidopsis thaliana] &gt;gi|18202101|sp|O65252.2|GL25_ARATH RecName: Full=Probable germin-like protein subfamily 2 member 5; Flags: Precursor &gt;gi|26452127|dbj|BAC43152.1| putative nectarin [Arabidopsis thaliana] &gt;gi|28950743|gb|AAO63295.1| At5g26696 [Arabidopsis thaliana] &gt;gi|332006191|gb|AED93574.1| putative germin-like protein subfami…
		BnaA09g04160D	2071489	2075027	AT5G26710.1	glutamyl/glutaminyl-tRNA synthetase, class Ic [Arabidopsis thaliana] &gt;gi|3435196|gb|AAC36469.1| glutamyl-tRNA synthetase [Arabidopsis thaliana] &gt;gi|20466252|gb|AAM20443.1| glutamyl-tRNA synthetase [Arabidopsis thaliana] &gt;gi|23198080|gb|AAN15567.1| glutamyl-tRNA synthetase [Arabidopsis thaliana] &gt;gi|110740992|dbj|BAE98590.1| glutamyl-tRNA synthetase [Arabidopsis thaliana] &gt;gi|332006…
		BnaA09g04170D	2075916	2077243	AT5G26730.1	Fasciclin-like arabinogalactan family protein [Arabidopsis thaliana] &gt;gi|332006188|gb|AED93571.1| Fasciclin-like arabinogalactan family protein [Arabidopsis thaliana]
		BnaA09g04180D	2078619	2078925	AT5G26731.1	unknown [Arabidopsis thaliana]
		BnaA09g04190D	2080857	2085268	AT5G26742.2	RNA helicase [Arabidopsis thaliana]
		BnaA09g04200D	2085449	2085686	AT5G26717.1	plant thionin family protein [Arabidopsis thaliana] &gt;gi|332006179|gb|AED93562.1| putative membrane lipoprotein [Arabidopsis thaliana]
Bn-A10-p15967013	15593735	BnaA10g23450D	15492065	15492899	AT3G56180.1	Uncharacterized protein isoform 1 [Theobroma cacao] &gt;gi|508725744|gb|EOY17641.1| Uncharacterized protein isoform 1 [Theobroma cacao]
		BnaA10g23460D	15493369	15501094	AT5G06970.1	Munc13-like protein PATROL1 [Arabidopsis thaliana] &gt;gi|19699369|gb|AAL91294.1| AT5g06970/MOJ9_14 [Arabidopsis thaliana] &gt;gi|27363442|gb|AAO11640.1| At5g06970/MOJ9_14 [Arabidopsis thaliana] &gt;gi|332003708|gb|AED91091.1| uncharacterized protein AT5G06970 [Arabidopsis thaliana]
		BnaA10g23470D	15504025	15505728	AT5G06980.4	uncharacterized protein [Arabidopsis thaliana] &gt;gi|332003711|gb|AED91094.1| uncharacterized protein AT5G06980 [Arabidopsis thaliana]
		BnaA10g23480D	15506070	15507723	AT5G06990.1	uncharacterized protein [Arabidopsis thaliana] &gt;gi|9759555|dbj|BAB11157.1| unnamed protein product [Arabidopsis thaliana] &gt;gi|71905551|gb|AAZ52753.1| expressed protein [Arabidopsis thaliana] &gt;gi|332003713|gb|AED91096.1| uncharacterized protein AT5G06990 [Arabidopsis thaliana]
		BnaA10g23490D	15517793	15519820	AT5G07020.1	unknown [Arabidopsis thaliana]
		BnaA10g23500D	15521446	15523745	AT5G07030.1	nucleoid DNA-binding-like protein [Arabidopsis thaliana] &gt;gi|21553652|gb|AAM62745.1| nucleoid DNA-binding-like protein [Arabidopsis thaliana] &gt;gi|109134179|gb|ABG25087.1| At5g07030 [Arabidopsis thaliana]
		BnaA10g23510D	15525688	15526162	AT5G07040.1	zinc finger family protein [Arabidopsis lyrata subsp. lyrata] &gt;gi|297317083|gb|EFH47505.1| zinc finger family protein [Arabidopsis lyrata subsp. lyrata]
		BnaA10g23520D	15526290	15528446	AT5G07050.1	nodulin MtN21 /EamA-like transporter family protein [Arabidopsis thaliana] &gt;gi|75171397|sp|Q9FL41.1|WTR38_ARATH RecName: Full=WAT1-related protein At5g07050 &gt;gi|9759561|dbj|BAB11163.1| MtN21 nodulin protein-like [Arabidopsis thaliana] &gt;gi|332003719|gb|AED91102.1| nodulin MtN21 /EamA-like transporter family protein [Arabidopsis thaliana]
		BnaA10g23530D	15532922	15534807	AT3G12480.1	At3g12480-like protein [Boechera stricta]
		BnaA10g23540D	15535553	15536876	AT5G07070.1	CBL-interacting protein kinase 10.1 [Brassica napus]
		BnaA10g23550D	15537521	15539369	AT5G07070.1	CBL-interacting protein kinase 10.1 [Brassica napus]
		BnaA10g23560D	15543044	15545052	AT5G07080.1	transferase family protein [Arabidopsis lyrata subsp. lyrata] &gt;gi|297317084|gb|EFH47506.1| transferase family protein [Arabidopsis lyrata subsp. lyrata]
		BnaA10g23570D	15545363	15546858	AT2G17360.1	40S ribosomal protein S4 [Arabidopsis thaliana]
		BnaA10g23580D	15546934	15549256	AT5G07120.1	sorting nexin 2B [Arabidopsis thaliana] &gt;gi|363805551|sp|B9DFS6.1|SNX2B_ARATH RecName: Full=Sorting nexin 2B &gt;gi|222423233|dbj|BAH19593.1| AT5G07120 [Arabidopsis thaliana] &gt;gi|332003729|gb|AED91112.1| sorting nexin 2B [Arabidopsis thaliana]
		BnaA10g23590D	15550048	15551986	AT5G07130.1	laccase 13 [Arabidopsis thaliana] &gt;gi|75335658|sp|Q9LYQ2.1|LAC13_ARATH RecName: Full=Laccase-13; AltName: Full=Benzenediol:oxygen oxidoreductase 13; AltName: Full=Diphenol oxidase 13; AltName: Full=Urishiol oxidase 13; Flags: Precursor &gt;gi|7546691|emb|CAB87269.1| laccase-like protein [Arabidopsis thaliana] &gt;gi|332003730|gb|AED91113.1| laccase 13 [Arabidopsis thaliana]
		BnaA10g23600D	15552376	15557265	AT5G07140.1	kinase family protein [Arabidopsis lyrata subsp. lyrata] &gt;gi|297317089|gb|EFH47511.1| kinase family protein [Arabidopsis lyrata subsp. lyrata]
		BnaA10g23610D	15558076	15559060	AT5G07160.1	DNA binding protein [Arabidopsis lyrata subsp. lyrata] &gt;gi|297319135|gb|EFH49557.1| DNA binding protein [Arabidopsis lyrata subsp. lyrata]
		BnaA10g23620D	15559966	15565481	AT5G07180.1	LRR receptor-like serine/threonine-protein kinase ERL2 [Arabidopsis thaliana] &gt;gi|75324925|sp|Q6XAT2.1|ERL2_ARATH RecName: Full=LRR receptor-like serine/threonine-protein kinase ERL2; AltName: Full=Protein ERECTA-like kinase 2; Flags: Precursor &gt;gi|37954362|gb|AAP69764.1| ERECTA-like kinase 2 [Arabidopsis thaliana] &gt;gi|224589663|gb|ACN59363.1| leucine-rich repeat receptor-like protein ki…
		BnaA10g23630D	15568391	15569672	AT5G07190.1	embryo-specific protein 3; ATS3 [Arabidopsis thaliana] &gt;gi|17978805|gb|AAL47396.1| embryo-specific protein 3 (ATS3) [Arabidopsis thaliana]
		BnaA10g23640D	15576993	15578704	AT5G07200.1	YAP169 [Arabidopsis lyrata subsp. lyrata] &gt;gi|297319137|gb|EFH49559.1| YAP169 [Arabidopsis lyrata subsp. lyrata]
		BnaA10g23650D	15584319	15588348	AT5G07210.1	putative two-component response regulator ARR21 [Arabidopsis thaliana] &gt;gi|7546699|emb|CAB87277.1| putative protein [Arabidopsis thaliana] &gt;gi|332003739|gb|AED91122.1| putative two-component response regulator ARR21 [Arabidopsis thaliana]
		BnaA10g23660D	15593788	15595325	AT5G07220.1	BCL-2-associated athanogene 3 [Arabidopsis thaliana] &gt;gi|75181093|sp|Q9LYP4.1|BAG3_ARATH RecName: Full=BAG family molecular chaperone regulator 3; AltName: Full=Bcl-2-associated athanogene 3 &gt;gi|16226483|gb|AAL16179.1|AF428411_1 AT5g07220/T28J14_160 [Arabidopsis thaliana] &gt;gi|7546700|emb|CAB87278.1| putative protein [Arabidopsis thaliana] &gt;gi|332003740|gb|AED91123.1| BCL-2-associated …
		BnaA10g23670D	15596404	15597179	AT5G07230.1	RecName: Full=Tapetum-specific protein A9; Flags: Precursor &gt;gi|17742|emb|CAA43890.1| A9 [Brassica napus]
		BnaA10g23680D	15597475	15599292	AT5G07240.1	IQ-domain 24 [Arabidopsis lyrata subsp. lyrata] &gt;gi|297317097|gb|EFH47519.1| IQ-domain 24 [Arabidopsis lyrata subsp. lyrata]
		BnaA10g23690D	15599416	15600853	AT5G07250.1	rhomboid family protein [Arabidopsis lyrata subsp. lyrata] &gt;gi|297319141|gb|EFH49563.1| rhomboid family protein [Arabidopsis lyrata subsp. lyrata]
		BnaA10g23700D	15606921	15608685	AT5G07250.1	rhomboid family protein [Arabidopsis lyrata subsp. lyrata] &gt;gi|297319141|gb|EFH49563.1| rhomboid family protein [Arabidopsis lyrata subsp. lyrata]
		BnaA10g23710D	15608977	15612094	AT5G07270.1	E3 ubiquitin-protein ligase XBAT33 [Arabidopsis thaliana] &gt;gi|122239678|sp|Q4FE45.1|XB33_ARATH RecName: Full=E3 ubiquitin-protein ligase XBAT33; AltName: Full=Ankyrin repeat domain and RING finger-containing protein XBAT33; AltName: Full=Protein XB3 homolog 3 &gt;gi|70905089|gb|AAZ14070.1| At5g07270 [Arabidopsis thaliana] &gt;gi|117168057|gb|ABK32111.1| At5g07270 [Arabidopsis thaliana] &gt;gi|…
		BnaA10g23720D	15613791	15617493	AT5G07280.1	extra sporogenous cells [Arabidopsis thaliana]
		BnaA10g23730D	15631370	15632391		-
		BnaA10g23740D	15635838	15640915	AT5G07290.1	MEI2-like protein 4 [Arabidopsis thaliana] &gt;gi|75335654|sp|Q9LYN7.1|AML4_ARATH RecName: Full=Protein MEI2-like 4; Short=AML4; AltName: Full=MEI2-like protein 4 &gt;gi|7546707|emb|CAB87285.1| Mei2-like protein [Arabidopsis thaliana] &gt;gi|110742203|dbj|BAE99028.1| Mei2-like protein [Arabidopsis thaliana] &gt;gi|332003750|gb|AED91133.1| MEI2-like protein 4 [Arabidopsis thaliana]
		BnaA10g23750D	15642261	15645740	AT5G07300.1	copine-like protein [Arabidopsis thaliana]
		BnaA10g23760D	15647179	15648443	AT5G07310.1	unknown [Arabidopsis thaliana]
		BnaA10g23770D	15652712	15655206	AT5G07320.1	mitochondrial ATP-Mg/Pi transporter [Arabidopsis thaliana] &gt;gi|7576170|emb|CAB87921.1| peroxisomal Ca-dependent solute carrier-like protein [Arabidopsis thaliana] &gt;gi|51968598|dbj|BAD42991.1| peroxisomal Ca-dependent solute carrier-like protein [Arabidopsis thaliana] &gt;gi|332003753|gb|AED91136.1| mitochondrial ATP-Mg/Pi transporter [Arabidopsis thaliana]
		BnaA10g23780D	15655697	15656615	AT5G07330.1	uncharacterized protein [Arabidopsis thaliana] &gt;gi|7576171|emb|CAB87922.1| putative protein [Arabidopsis thaliana] &gt;gi|26452141|dbj|BAC43159.1| unknown protein [Arabidopsis thaliana] &gt;gi|34098921|gb|AAQ56843.1| At5g07330 [Arabidopsis thaliana] &gt;gi|332003754|gb|AED91137.1| uncharacterized protein AT5G07330 [Arabidopsis thaliana]
		BnaA10g23790D	15657719	15660704	AT5G07360.1	unnamed protein product [Thellungiella halophila]
		BnaA10g23800D	15660772	15661052		-
		BnaA10g23810D	15665692	15666946	AT5G60390.3	elongation factor 1 alpha [Brassica napus] &gt;gi|482513961|gb|AGK07381.1| elongation factor 1-alpha protein [Brassica oleracea var. botrytis]
		BnaA10g23820D	15668015	15669789	AT5G07370.4	putative inositol hexaphosphate kinase [Arabidopsis thaliana]
		BnaA10g23830D	15669969	15673070	AT5G07380.3	predicted protein [Arabidopsis lyrata subsp. lyrata] &gt;gi|297317104|gb|EFH47526.1| predicted protein [Arabidopsis lyrata subsp. lyrata]
		BnaA10g23840D	15673427	15677274	AT5G07390.1	Respiratory burst oxidase-A [Arabidopsis thaliana] &gt;gi|166199750|sp|O81209.2|RBOHA_ARATH RecName: Full=Respiratory burst oxidase homolog protein A; AltName: Full=NADPH oxidase RBOHA; Short=AtRBOHA &gt;gi|7576177|emb|CAB87928.1| respiratory burst oxidase protein A [Arabidopsis thaliana] &gt;gi|28392943|gb|AAO41907.1| putative respiratory burst oxidase protein A [Arabidopsis thaliana] &gt;gi|332…
		BnaA10g23850D	15679211	15679886	AT2G13100.1	putative glycerol-3-phosphate transporter 5 [Arabidopsis thaliana] &gt;gi|317376204|sp|Q9SL56.2|GLPT5_ARATH RecName: Full=Putative glycerol-3-phosphate transporter 5; Short=G-3-P transporter 5; AltName: Full=Glycerol-3-phosphate permease 5; Short=AtG3Pp5; Short=G-3-P permease 5 &gt;gi|330251121|gb|AEC06215.1| putative glycerol-3-phosphate transporter 5 [Arabidopsis thaliana]
		BnaA10g23860D	15680728	15682706	AT1G69940.1	pectin methylesterase [Brassica rapa subsp. chinensis]
		BnaA10g23870D	15683922	15685873	AT5G07420.1	pectinesterase family protein [Arabidopsis lyrata subsp. lyrata] &gt;gi|297317107|gb|EFH47529.1| pectinesterase family protein [Arabidopsis lyrata subsp. lyrata]
		BnaA10g23880D	15687854	15689806	AT5G07440.2	glutamate dehydrogenase [Brassica napus] &gt;gi|77019565|dbj|BAE45943.1| glutamate dehydrogenase 2 [Brassica napus]
		BnaA10g23890D	15690160	15690904	AT5G07450.1	CYCP4_3 [Arabidopsis lyrata subsp. lyrata] &gt;gi|297319145|gb|EFH49567.1| CYCP4_3 [Arabidopsis lyrata subsp. lyrata]
		BnaA10g23900D	15693730	15694744	AT5G07460.1	peptide methionine sulfoxide reductase [Brassica oleracea]
		BnaA10g23910D	15695204	15696459	AT5G07470.1	peptide methionine sulfoxide reductase [Brassica oleracea]
Bn-A10-p10120142	11533850	BnaA10g14360D	11424152	11425874		-
		BnaA10g14370D	11435085	11438436	AT5G21482.1	cytokinin dehydrogenase 7 [Arabidopsis thaliana] &gt;gi|66773939|sp|Q9FUJ1.1|CKX7_ARATH RecName: Full=Cytokinin dehydrogenase 7; AltName: Full=Cytokinin oxidase 7; Short=AtCKX5; Short=AtCKX7; Short=CKO7 &gt;gi|11120514|gb|AAG30908.1|AF303981_1 cytokinin oxidase [Arabidopsis thaliana] &gt;gi|29294045|gb|AAO73882.1| FAD-linked oxidoreductase family [Arabidopsis thaliana] &gt;gi|332005568|gb|AED9295…
		BnaA10g14380D	11451667	11453049	AT5G21430.1	DNAJ heat shock N-terminal domain-containing protein [Arabidopsis lyrata subsp. lyrata] &gt;gi|297317812|gb|EFH48234.1| DNAJ heat shock N-terminal domain-containing protein [Arabidopsis lyrata subsp. lyrata]
		BnaA10g14390D	11453296	11457210	AT5G21326.1	CBL-interacting protein kinase 26.1 [Brassica napus]
		BnaA10g14400D	11457808	11459010	AT2G27030.3	PREDICTED: calmodulin-related protein isoform 4 [Vitis vinifera]
		BnaA10g14410D	11459100	11464015	AT5G21222.1	pentatricopeptide repeat and serine/threonine kinase domain-containing protein [Arabidopsis thaliana] &gt;gi|75160582|sp|Q8S9D1.1|PP395_ARATH RecName: Full=Pentatricopeptide repeat-containing protein At5g21222; AltName: Full=SNF1-like protein kinase AtC401 &gt;gi|19071860|dbj|BAB85674.1| SNF1-like protein kinase [Arabidopsis thaliana] &gt;gi|332005563|gb|AED92946.1| pentatricopeptide repeat and s…
		BnaA10g14420D	11464329	11466701	AT5G21170.2	AMP-activated protein kinase [Arabidopsis lyrata subsp. lyrata] &gt;gi|297317809|gb|EFH48231.1| AMP-activated protein kinase [Arabidopsis lyrata subsp. lyrata]
		BnaA10g14430D	11475964	11480991	AT5G21160.1	LA RNA-binding protein [Arabidopsis thaliana] &gt;gi|75163968|sp|Q940X9.1|LRP1A_ARATH RecName: Full=La-related protein 1A; Short=AtLARP1a &gt;gi|15450527|gb|AAK96556.1| AT5g21160/T10F18_190 [Arabidopsis thaliana] &gt;gi|22655032|gb|AAM98107.1| At5g21160/T10F18_190 [Arabidopsis thaliana] &gt;gi|29294066|gb|AAO73903.1| proline-rich protein family [Arabidopsis thaliana] &gt;gi|332005558|gb|AED92941.…
		BnaA10g14440D	11481377	11486279	AT5G21150.1	PAZ domain-containing protein [Arabidopsis lyrata subsp. lyrata] &gt;gi|297317808|gb|EFH48230.1| PAZ domain-containing protein [Arabidopsis lyrata subsp. lyrata]
		BnaA10g14450D	11492940	11497567	AT5G21150.1	PAZ domain-containing protein [Arabidopsis lyrata subsp. lyrata] &gt;gi|297317808|gb|EFH48230.1| PAZ domain-containing protein [Arabidopsis lyrata subsp. lyrata]
		BnaA10g14460D	11502986	11504764	AT5G21140.1	predicted protein [Arabidopsis lyrata subsp. lyrata] &gt;gi|297340115|gb|EFH70532.1| predicted protein [Arabidopsis lyrata subsp. lyrata]
		BnaA10g14470D	11504969	11506502	AT5G21120.1	ethylene insensitive 3-like 2 protein [Arabidopsis thaliana] &gt;gi|37078118|sp|O23115.1|EIL2_ARATH RecName: Full=ETHYLENE INSENSITIVE 3-like 2 protein &gt;gi|2224929|gb|AAC49747.1| ethylene-insensitive3-like2 [Arabidopsis thaliana] &gt;gi|29294050|gb|AAO73887.1| ethylene-insensitive3-like2 (EIL2) [Arabidopsis thaliana] &gt;gi|332005553|gb|AED92936.1| ethylene insensitive 3-like 2 protein [Arabid…
		BnaA10g14480D	11511230	11515435	AT5G21105.1	ascorbic acid oxidase [Brassica rapa subsp. chinensis]
		BnaA10g14490D	11520481	11528759	AT5G21100.1	ascorbate oxidase [Brassica juncea]
		BnaA10g14500D	11532237	11534662	AT5G21100.1	ascorbate oxidase [Brassica juncea]
		BnaA10g14510D	11537097	11540414	AT5G21090.1	leucine-rich repeat-containing protein [Arabidopsis thaliana] &gt;gi|11762126|gb|AAG40341.1|AF324989_1 AT5g21090 [Arabidopsis thaliana] &gt;gi|13899097|gb|AAK48970.1|AF370543_1 Unknown protein [Arabidopsis thaliana] &gt;gi|20148427|gb|AAM10104.1| unknown protein [Arabidopsis thaliana] &gt;gi|27311823|gb|AAO00877.1| Unknown protein [Arabidopsis thaliana] &gt;gi|29294060|gb|AAO73897.1| leucine rich…
		BnaA10g14520D	11541987	11543236	AT5G21070.1	uncharacterized protein [Arabidopsis thaliana] &gt;gi|15809944|gb|AAL06899.1| AT5g21070/T10F18_100 [Arabidopsis thaliana] &gt;gi|18958048|gb|AAL79597.1| AT5g21070/T10F18_100 [Arabidopsis thaliana] &gt;gi|332005545|gb|AED92928.1| uncharacterized protein AT5G21070 [Arabidopsis thaliana]
		BnaA10g14530D	11545620	11548962	AT5G21060.2	homoserine dehydrogenase family protein [Arabidopsis lyrata subsp. lyrata] &gt;gi|297319867|gb|EFH50289.1| homoserine dehydrogenase family protein [Arabidopsis lyrata subsp. lyrata]
		BnaA10g14540D	11549049	11550093	AT5G21050.1	uncharacterized protein [Arabidopsis thaliana] &gt;gi|332005541|gb|AED92924.1| uncharacterized protein AT5G21050 [Arabidopsis thaliana]
		BnaA10g14550D	11550297	11552434	AT5G21040.2	F-box protein 2 [Arabidopsis thaliana] &gt;gi|334187807|ref|NP_001190352.1| F-box protein 2 [Arabidopsis thaliana] &gt;gi|75332042|sp|Q94AD8.1|FBW3_ARATH RecName: Full=F-box/WD-40 repeat-containing protein At5g21040 &gt;gi|15081723|gb|AAK82516.1| T10F18_70/T10F18_70 [Arabidopsis thaliana] &gt;gi|27363380|gb|AAO11609.1| At5g21040/T10F18_70 [Arabidopsis thaliana] &gt;gi|332005539|gb|AED92922.1| F-b…
		BnaA10g14560D	11553380	11558364	AT5G21150.1	PAZ domain-containing protein [Arabidopsis lyrata subsp. lyrata] &gt;gi|297317808|gb|EFH48230.1| PAZ domain-containing protein [Arabidopsis lyrata subsp. lyrata]
		BnaA10g14570D	11558795	11561127		-
		BnaA10g14580D	11561299	11565380	AT5G20980.2	methionine synthase 3 [Arabidopsis thaliana] &gt;gi|145334531|ref|NP_001078611.1| methionine synthase 3 [Arabidopsis thaliana] &gt;gi|122242454|sp|Q0WNZ5.1|METE3_ARATH RecName: Full=5-methyltetrahydropteroyltriglutamate--homocysteine methyltransferase 3, chloroplastic; AltName: Full=Cobalamin-independent methionine synthase 3; Short=AtMS3; Flags: Precursor &gt;gi|110738457|dbj|BAF01154.1| 5-methy…
		BnaA10g14590D	11565626	11566598	AT5G20970.1	heat shock family protein [Arabidopsis thaliana] &gt;gi|332005531|gb|AED92914.1| heat shock family protein [Arabidopsis thaliana]
		BnaA10g14600D	11566878	11575003	AT5G20960.2	aldehyde oxidase [Brassica rapa subsp. pekinensis]
		BnaA10g14610D	11584780	11588210	AT5G20950.2	glycosyl hydrolase family 3 protein [Arabidopsis lyrata subsp. lyrata] &gt;gi|297319862|gb|EFH50284.1| glycosyl hydrolase family 3 protein [Arabidopsis lyrata subsp. lyrata]
		BnaA10g14620D	11593983	11598652	AT5G20930.1	serine/threonine-protein kinase TOUSLED [Arabidopsis thaliana] &gt;gi|75319457|sp|Q39238.1|TSL_ARATH RecName: Full=Serine/threonine-protein kinase TOUSLED &gt;gi|433052|gb|AAA32874.1| protein kinase [Arabidopsis thaliana] &gt;gi|332005524|gb|AED92907.1| serine/threonine-protein kinase TOUSLED [Arabidopsis thaliana]
		BnaA10g14630D	11600966	11602298	AT3G26010.1	Galactose oxidase/kelch repeat superfamily protein [Arabidopsis thaliana] &gt;gi|75274193|sp|Q9LU90.1|FB188_ARATH RecName: Full=F-box protein At3g26010 &gt;gi|9279606|dbj|BAB01064.1| unnamed protein product [Arabidopsis thaliana] &gt;gi|91806483|gb|ABE65969.1| F-box family protein [Arabidopsis thaliana] &gt;gi|332643580|gb|AEE77101.1| Galactose oxidase/kelch repeat superfamily protein [Arabidopsi…
		BnaA10g14640D	11602974	11603964	AT5G25290.1	F12A21.21 [Arabidopsis thaliana]
		BnaA10g14650D	11605067	11607620	AT5G20920.2	protein synthesis initiation factor eIF2 beta [Arabidopsis lyrata subsp. lyrata] &gt;gi|297319860|gb|EFH50282.1| protein synthesis initiation factor eIF2 beta [Arabidopsis lyrata subsp. lyrata]
		BnaA10g14660D	11620802	11622272	AT5G20900.1	unnamed protein product [Thellungiella halophila]
		BnaA10g14670D	11622615	11625719	AT5G20890.1	TCP-1/cpn60 chaperonin family protein [Arabidopsis thaliana] &gt;gi|15809886|gb|AAL06871.1| AT5g20890/F22D1_60 [Arabidopsis thaliana] &gt;gi|17065150|gb|AAL32729.1| Unknown protein [Arabidopsis thaliana] &gt;gi|21537317|gb|AAM61658.1| T-complex protein 1, beta subunit [Arabidopsis thaliana] &gt;gi|25083652|gb|AAN72101.1| Unknown protein [Arabidopsis thaliana] &gt;gi|332005518|gb|AED92901.1| TCP-1…
		BnaA10g14680D	11627430	11628138	AT5G20885.1	RING zinc finger protein-like [Zea mays] &gt;gi|195604260|gb|ACG23960.1| RING zinc finger protein-like [Zea mays]
		BnaA10g14690D	11631741	11633818	AT5G20850.1	DNA repair protein RAD51-like 1 [Arabidopsis thaliana] &gt;gi|55976288|sp|P94102.1|RAD51_ARATH RecName: Full=DNA repair protein RAD51 homolog 1; AltName: Full=Rad51-like protein 1; Short=AtRAD51 &gt;gi|1706947|gb|AAB37762.1| RAD51 homolog [Arabidopsis thaliana] &gt;gi|1706949|gb|AAC49555.1| AtRAD51 [Arabidopsis thaliana] &gt;gi|2388778|emb|CAA04529.1| Rad51-like protein [Arabidopsis thaliana] &gt…
		BnaA10g14700D	11635045	11641118	AT5G20840.1	phosphoinositide phosphatase family protein [Arabidopsis lyrata subsp. lyrata] &gt;gi|297319854|gb|EFH50276.1| phosphoinositide phosphatase family protein [Arabidopsis lyrata subsp. lyrata]
seq-new-rs47506	7088670	BnaA10g08190D	6865044	6868356	AT3G47570.1	putative receptor kinase [Arabidopsis thaliana]
		BnaA10g08200D	7027330	7028335		-
		BnaA10g08210D	7039953	7040296		-
		BnaA10g08220D	7050485	7052395	AT5G54390.1	PAP-specific phosphatase [Arabidopsis thaliana]
		BnaA10g08230D	7053281	7060662	AT5G54440.1	putative TRAPPII tethering factor [Arabidopsis thaliana] &gt;gi|332009113|gb|AED96496.1| putative TRAPPII tethering factor [Arabidopsis thaliana]
		BnaA10g08240D	7066515	7067193	AT5G54450.1	uncharacterized protein [Arabidopsis thaliana] &gt;gi|7649357|emb|CAB89038.1| putative protein [Arabidopsis thaliana] &gt;gi|332644250|gb|AEE77771.1| uncharacterized protein AT3G43170 [Arabidopsis thaliana]
		BnaA10g08250D	7067288	7067631		-
		BnaA10g08260D	7074600	7075680	AT5G52930.1	uncharacterized protein [Arabidopsis thaliana] &gt;gi|9758947|dbj|BAB09334.1| unnamed protein product [Arabidopsis thaliana] &gt;gi|332009126|gb|AED96509.1| uncharacterized protein AT5G54550 [Arabidopsis thaliana]
		BnaA10g08270D	7078763	7079438	AT5G52940.1	uncharacterized protein [Arabidopsis thaliana] &gt;gi|9759505|dbj|BAB10755.1| unnamed protein product [Arabidopsis thaliana] &gt;gi|332009101|gb|AED96484.1| uncharacterized protein AT5G54320 [Arabidopsis thaliana]
		BnaA10g08280D	7079533	7079861		uncharacterized protein [Arabidopsis thaliana] &gt;gi|9758948|dbj|BAB09335.1| unnamed protein product [Arabidopsis thaliana] &gt;gi|91805707|gb|ABE65582.1| hypothetical protein At5g54560 [Arabidopsis thaliana] &gt;gi|332009127|gb|AED96510.1| uncharacterized protein AT5G54560 [Arabidopsis thaliana]
		BnaA10g08290D	7081554	7082184	AT5G54470.1	unnamed protein product [Arabidopsis thaliana]
		BnaA10g08300D	7088685	7090860	AT5G54480.1	uncharacterized protein [Arabidopsis thaliana] &gt;gi|8885591|dbj|BAA97521.1| unnamed protein product [Arabidopsis thaliana] &gt;gi|332009117|gb|AED96500.1| uncharacterized protein AT5G54480 [Arabidopsis thaliana]
		BnaA10g08310D	7092655	7093544	AT2G22440.1	putative non-LTR retroelement reverse transcriptase [Arabidopsis thaliana]
		BnaA10g08320D	7104707	7106141	AT4G27280.1	pinoid-binding protein 1 [Arabidopsis lyrata subsp. lyrata] &gt;gi|297310171|gb|EFH40595.1| pinoid-binding protein 1 [Arabidopsis lyrata subsp. lyrata]
		BnaA10g08330D	7111480	7112871	AT5G54500.1	flavodoxin-like quinone reductase 1 [Arabidopsis thaliana] &gt;gi|8885593|dbj|BAA97523.1| 1,4-benzoquinone reductase-like; Trp repressor binding protein-like [Arabidopsis thaliana] &gt;gi|21539481|gb|AAM53293.1| 1,4-benzoquinone reductase-like protein [Arabidopsis thaliana] &gt;gi|25084252|gb|AAN72205.1| 1,4-benzoquinone reductase-like protein [Arabidopsis thaliana] &gt;gi|332009119|gb|AED96502.1…
		BnaA10g08340D	7113157	7113987		-
		BnaA10g08350D	7124864	7126568	AT5G54530.1	uncharacterized protein [Arabidopsis thaliana] &gt;gi|26449840|dbj|BAC42043.1| unknown protein [Arabidopsis thaliana] &gt;gi|51970308|dbj|BAD43846.1| unknown protein [Arabidopsis thaliana] &gt;gi|332009123|gb|AED96506.1| uncharacterized protein AT5G54530 [Arabidopsis thaliana]
		BnaA10g08360D	7128493	7130489	AT5G54540.1	uncharacterized protein [Arabidopsis thaliana] &gt;gi|9758946|dbj|BAB09333.1| unnamed protein product [Arabidopsis thaliana] &gt;gi|16648816|gb|AAL25598.1| AT5g54540/MRB17_4 [Arabidopsis thaliana] &gt;gi|20466129|gb|AAM19986.1| AT5g54540/MRB17_4 [Arabidopsis thaliana] &gt;gi|332009125|gb|AED96508.1| uncharacterized protein AT5G54540 [Arabidopsis thaliana]
		BnaA10g08370D	7130792	7133532	AT5G54570.1	beta glucosidase 41 [Arabidopsis thaliana] &gt;gi|281312219|sp|Q9FIU7.2|BGL41_ARATH RecName: Full=Putative beta-glucosidase 41; Short=AtBGLU41; Flags: Precursor &gt;gi|332009128|gb|AED96511.1| beta glucosidase 41 [Arabidopsis thaliana]
		BnaA10g08380D	7142952	7143582	AT5G45570.1	unnamed protein product [Arabidopsis thaliana]
		BnaA10g08390D	7150358	7151657	AT5G54600.1	50S ribosomal protein L24, chloroplast [Arabidopsis lyrata subsp. lyrata] &gt;gi|297310183|gb|EFH40607.1| 50S ribosomal protein L24, chloroplast [Arabidopsis lyrata subsp. lyrata]
		BnaA10g08400D	7151877	7154701	AT5G54590.2	kinase family protein [Arabidopsis lyrata subsp. lyrata] &gt;gi|297310182|gb|EFH40606.1| kinase family protein [Arabidopsis lyrata subsp. lyrata]
		BnaA10g08410D	7163589	7164797	AT5G54585.1	uncharacterized protein [Arabidopsis thaliana] &gt;gi|17380702|gb|AAL36181.1| unknown protein [Arabidopsis thaliana] &gt;gi|20465573|gb|AAM20269.1| unknown protein [Arabidopsis thaliana] &gt;gi|332009130|gb|AED96513.1| uncharacterized protein AT5G54585 [Arabidopsis thaliana]
		BnaA10g08420D	7166967	7168482	AT5G54580.1	RNA recognition motif-containing protein [Arabidopsis lyrata subsp. lyrata] &gt;gi|297310180|gb|EFH40604.1| RNA recognition motif-containing protein [Arabidopsis lyrata subsp. lyrata]
		BnaA10g08430D	7168876	7169182		-
		BnaA10g08440D	7178248	7180368	AT5G54620.1	ankyrin repeat-containing protein [Arabidopsis thaliana] &gt;gi|332009136|gb|AED96519.1| ankyrin repeat-containing protein [Arabidopsis thaliana]
		BnaA10g08450D	7187929	7188888	AT5G54640.1	histone H2A 1 [Arabidopsis thaliana] &gt;gi|75311051|sp|Q9LD28.1|H2A6_ARATH RecName: Full=Histone H2A.6; AltName: Full=HTA1; AltName: Full=Protein RESISTANT TO AGROBACTERIUM TRANSFORMATION 5 &gt;gi|7595337|gb|AAF64418.1|AF204967_1 histone H2A [Arabidopsis thaliana] &gt;gi|7595339|gb|AAF64419.1|AF204968_1 histone H2A [Arabidopsis thaliana] &gt;gi|9758956|dbj|BAB09343.1| histone H2A [Arabidopsis th…
		BnaA10g08460D	7188982	7192669	AT5G54650.2	formin homology 2 domain-containing protein 5 [Arabidopsis thaliana] &gt;gi|47716755|gb|AAT37554.1| formin homology 2 domain-containing protein 5 [Arabidopsis thaliana]
seq-new-rs38352	35941996	BnaC01g36660D	35835212	35838433	AT3G14720.1	mitogen-activated protein kinase 19 [Arabidopsis thaliana] &gt;gi|209572650|sp|Q9LUC3.2|MPK19_ARATH RecName: Full=Mitogen-activated protein kinase 19; Short=AtMPK19; Short=MAP kinase 19 &gt;gi|332642038|gb|AEE75559.1| mitogen-activated protein kinase 19 [Arabidopsis thaliana]
		BnaC01g36670D	35850677	35852978	AT3G14690.1	CYP72A15 [Arabidopsis lyrata subsp. lyrata] &gt;gi|297328728|gb|EFH59147.1| CYP72A15 [Arabidopsis lyrata subsp. lyrata]
		BnaC01g36680D	35862215	35864257	AT3G14690.1	CYP72A15 [Arabidopsis lyrata subsp. lyrata] &gt;gi|297328728|gb|EFH59147.1| CYP72A15 [Arabidopsis lyrata subsp. lyrata]
		BnaC01g36690D	35866590	35866884	AT3G14650.1	CYP72A15 [Arabidopsis lyrata subsp. lyrata] &gt;gi|297328728|gb|EFH59147.1| CYP72A15 [Arabidopsis lyrata subsp. lyrata]
		BnaC01g36700D	35867350	35870296	AT3G14610.1	cytochrome P450, family 72, subfamily A, polypeptide 7 [Arabidopsis thaliana] &gt;gi|9294383|dbj|BAB02393.1| cytochrome P450 [Arabidopsis thaliana] &gt;gi|18252155|gb|AAL61910.1| cytochrome P450 [Arabidopsis thaliana] &gt;gi|28059362|gb|AAO30051.1| cytochrome P450 [Arabidopsis thaliana] &gt;gi|332642026|gb|AEE75547.1| cytochrome P450, family 72, subfamily A, polypeptide 7 [Arabidopsis thaliana]
		BnaC01g36710D	35897691	35901198	AT3G47580.1	Leucine-rich repeat protein kinase family protein [Arabidopsis thaliana] &gt;gi|6522541|emb|CAB61984.1| receptor-kinase like protein [Arabidopsis thaliana] &gt;gi|16604569|gb|AAL24086.1| putative receptor kinase [Arabidopsis thaliana] &gt;gi|25055026|gb|AAN71975.1| putative receptor kinase [Arabidopsis thaliana] &gt;gi|224589594|gb|ACN59330.1| leucine-rich repeat receptor-like protein kinase [Ara…
		BnaC01g36720D	35924261	35927605	AT3G14590.2	integral membrane single C2 domain protein [Arabidopsis lyrata subsp. lyrata] &gt;gi|297330890|gb|EFH61309.1| integral membrane single C2 domain protein [Arabidopsis lyrata subsp. lyrata]
		BnaC01g36730D	35928183	35928645	AT3G14560.1	uncharacterized protein [Arabidopsis thaliana] &gt;gi|17386110|gb|AAL38601.1|AF446868_1 AT3g14560/MIE1_6 [Arabidopsis thaliana] &gt;gi|9294378|dbj|BAB02388.1| unnamed protein product [Arabidopsis thaliana] &gt;gi|15010724|gb|AAK74021.1| AT3g14560/MIE1_6 [Arabidopsis thaliana] &gt;gi|332642017|gb|AEE75538.1| uncharacterized protein AT3G14560 [Arabidopsis thaliana]
		BnaC01g36740D	35930603	35931085	AT3G59550.1	cohesion family protein SYN3 [Arabidopsis thaliana]
		BnaC01g36750D	35933354	35937581	AT3G29410.1	terpenoid synthase 25 [Arabidopsis thaliana] &gt;gi|317412197|sp|Q9LIA1.2|TPS25_ARATH RecName: Full=Terpenoid synthase 25; Short=AtTPS25 &gt;gi|332644061|gb|AEE77582.1| terpenoid synthase 25 [Arabidopsis thaliana]
		BnaC01g36760D	35944214	35945460	AT3G14590.2	integral membrane single C2 domain protein [Arabidopsis lyrata subsp. lyrata] &gt;gi|297330890|gb|EFH61309.1| integral membrane single C2 domain protein [Arabidopsis lyrata subsp. lyrata]
		BnaC01g36770D	35948667	35949275		-
		BnaC01g36780D	35956023	35957415	AT1G17920.1	At1g17920/F2H15_22 [Arabidopsis thaliana] &gt;gi|24111361|gb|AAN46804.1| At1g17920/F2H15_22 [Arabidopsis thaliana]
		BnaC01g36790D	35962949	35963225		-
		BnaC01g36800D	35963995	35964695		-
		BnaC01g36810D	35969047	35970401		-
		BnaC01g36820D	35970490	35973102		-
		BnaC01g36830D	35995012	35995941	AT1G79920.2	putative heat-shock protein; 41956-44878 [Arabidopsis thaliana]
		BnaC01g36840D	35996003	35996368	AT1G79930.2	heat shock protein 91 [Arabidopsis thaliana] &gt;gi|110741980|dbj|BAE98929.1| putative heat shock protein [Arabidopsis thaliana] &gt;gi|332198207|gb|AEE36328.1| heat shock protein 91 [Arabidopsis thaliana]
		BnaC01g36850D	35999887	36000043		-
		BnaC01g36860D	36000973	36001911	AT1G79920.2	putative heat-shock protein; 41956-44878 [Arabidopsis thaliana]
		BnaC01g36870D	36001973	36002338	AT1G79930.2	heat shock protein 91 [Arabidopsis thaliana] &gt;gi|110741980|dbj|BAE98929.1| putative heat shock protein [Arabidopsis thaliana] &gt;gi|332198207|gb|AEE36328.1| heat shock protein 91 [Arabidopsis thaliana]
		BnaC01g36880D	36002409	36006619	AT1G51710.2	ubiquitin-specific protease 6 [Arabidopsis lyrata subsp. lyrata] &gt;gi|297340171|gb|EFH70588.1| ubiquitin-specific protease 6 [Arabidopsis lyrata subsp. lyrata]
		BnaC01g36890D	36011015	36014425	AT1G53710.1	protein serine/threonine phosphatase [Arabidopsis lyrata subsp. lyrata] &gt;gi|297340300|gb|EFH70717.1| protein serine/threonine phosphatase [Arabidopsis lyrata subsp. lyrata]
		BnaC01g36900D	36031703	36033356	AT1G14800.1	unnamed protein product [Arabidopsis thaliana]
		BnaC01g36910D	36059467	36061576	AT3G14440.1	putative 9-cis-epoxycarotenoid dioxygenase [Chorispora bungeana]
seq-new-rs38417	12806484	BnaC01g18250D	12691452	12693059	AT4G26200.1	1-aminocyclopropane-1-carboxylate synthase 7 [Arabidopsis thaliana] &gt;gi|50400682|sp|Q9STR4.1|1A17_ARATH RecName: Full=1-aminocyclopropane-1-carboxylate synthase 7; Short=ACC synthase 7; AltName: Full=S-adenosyl-L-methionine methylthioadenosine-lyase 7 &gt;gi|12083190|gb|AAG48754.1|AF332390_1 1-aminocyclopropane-1-carboxylate synthase ACS7 [Arabidopsis thaliana] &gt;gi|4539416|emb|CAB38949.1| 1…
		BnaC01g18260D	12724211	12724837	AT4G15200.1	formin 3 [Arabidopsis thaliana]
		BnaC01g18270D	12732647	12733348	AT4G26240.1	uncharacterized protein [Arabidopsis thaliana] &gt;gi|19699021|gb|AAL91246.1| unknown protein [Arabidopsis thaliana] &gt;gi|21553430|gb|AAM62523.1| unknown [Arabidopsis thaliana] &gt;gi|22136340|gb|AAM91248.1| unknown protein [Arabidopsis thaliana] &gt;gi|332659774|gb|AEE85174.1| uncharacterized protein AT4G26240 [Arabidopsis thaliana]
		BnaC01g18280D	12733671	12734402	AT5G56710.1	60S ribosomal protein L31 [Arabidopsis lyrata subsp. lyrata] &gt;gi|297315456|gb|EFH45879.1| 60S ribosomal protein L31 [Arabidopsis lyrata subsp. lyrata]
		BnaC01g18290D	12735025	12737209	AT4G26220.1	caffeoyl-CoA O-methyltransferase-like protein [Arabidopsis thaliana] &gt;gi|7269473|emb|CAB79477.1| caffeoyl-CoA O-methyltransferase-like protein [Arabidopsis thaliana]
		BnaC01g18300D	12741075	12742425	AT4G26220.1	putative caffeoyl-CoA O-methyltransferase [Arabidopsis thaliana] &gt;gi|30580368|sp|Q9C5D7.1|CAMT3_ARATH RecName: Full=Probable caffeoyl-CoA O-methyltransferase At4g26220; AltName: Full=Trans-caffeoyl-CoA 3-O-methyltransferase; Short=CCoAMT; Short=CCoAOMT &gt;gi|13430810|gb|AAK26027.1|AF360317_1 putative caffeoyl-CoA O-methyltransferase [Arabidopsis thaliana] &gt;gi|15810549|gb|AAL07162.1| putati…
		BnaC01g18310D	12742852	12744416	AT4G26210.2	mitochondrial ATP synthase g subunit family protein [Arabidopsis lyrata subsp. lyrata] &gt;gi|297315458|gb|EFH45881.1| mitochondrial ATP synthase g subunit family protein [Arabidopsis lyrata subsp. lyrata]
		BnaC01g18320D	12754507	12757793	AT4G26270.1	6-phosphofructokinase 3 [Arabidopsis thaliana] &gt;gi|75164938|sp|Q94AA4.1|K6PF3_ARATH RecName: Full=6-phosphofructokinase 3; AltName: Full=Phosphofructokinase 3; AltName: Full=Phosphohexokinase 3 &gt;gi|15146208|gb|AAK83587.1| AT4g26270/T25K17_80 [Arabidopsis thaliana] &gt;gi|19699124|gb|AAL90928.1| AT4g26270/T25K17_80 [Arabidopsis thaliana] &gt;gi|332659778|gb|AEE85178.1| 6-phosphofructokinase …
		BnaC01g18330D	12759052	12760042	AT4G26280.1	predicted protein [Arabidopsis lyrata subsp. lyrata] &gt;gi|297313408|gb|EFH43831.1| predicted protein [Arabidopsis lyrata subsp. lyrata]
		BnaC01g18340D	12784649	12785370	AT4G26288.1	uncharacterized protein [Arabidopsis thaliana] &gt;gi|332659780|gb|AEE85180.1| uncharacterized protein AT4G26288 [Arabidopsis thaliana]
		BnaC01g18350D	12785467	12789880	AT4G26300.1	Arginyl-tRNA synthetase, class Ic [Arabidopsis thaliana] &gt;gi|2632105|emb|CAB11468.1| arginyl-tRNA synthetase [Arabidopsis thaliana] &gt;gi|4539426|emb|CAB38959.1| arginyl-tRNA synthetase [Arabidopsis thaliana] &gt;gi|7269482|emb|CAB79485.1| arginyl-tRNA synthetase [Arabidopsis thaliana] &gt;gi|332659782|gb|AEE85182.1| Arginyl-tRNA synthetase, class Ic [Arabidopsis thaliana]
		BnaC01g18360D	12789995	12791746		-
		BnaC01g18370D	12791935	12793276	AT4G38630.1	multiubiquitin chain binding protein MBP1 [Arabidopsis lyrata subsp. lyrata] &gt;gi|297314686|gb|EFH45109.1| multiubiquitin chain binding protein MBP1 [Arabidopsis lyrata subsp. lyrata]
		BnaC01g18380D	12798686	12798866		arabinogalactan protein 13 [Arabidopsis thaliana] &gt;gi|75207711|sp|Q9STQ3.1|AGP13_ARATH RecName: Full=Arabinogalactan peptide 13; Short=AG-peptide 13; Flags: Precursor &gt;gi|10880503|gb|AAG24281.1|AF195894_1 arabinogalactan protein [Arabidopsis thaliana] &gt;gi|4539428|emb|CAB38961.1| putative protein [Arabidopsis thaliana] &gt;gi|7269484|emb|CAB79487.1| putative protein [Arabidopsis thaliana]…
		BnaC01g18390D	12801413	12801731	AT5G56520.1	uncharacterized protein [Arabidopsis thaliana] &gt;gi|21593900|gb|AAM65867.1| unknown [Arabidopsis thaliana] &gt;gi|51968568|dbj|BAD42976.1| unknown protein [Arabidopsis thaliana] &gt;gi|88900354|gb|ABD57489.1| At5g56520 [Arabidopsis thaliana] &gt;gi|332009393|gb|AED96776.1| uncharacterized protein AT5G56520 [Arabidopsis thaliana]
		BnaC01g18400D	12802753	12804682	AT4G26340.1	F-box family protein [Arabidopsis lyrata subsp. lyrata] &gt;gi|297315450|gb|EFH45873.1| F-box family protein [Arabidopsis lyrata subsp. lyrata]
		BnaC01g18410D	12805624	12807909	AT4G26370.1	antitermination NusB domain-containing protein [Arabidopsis thaliana] &gt;gi|15450968|gb|AAK96755.1| putative protein [Arabidopsis thaliana] &gt;gi|30984514|gb|AAP42720.1| At4g26370 [Arabidopsis thaliana] &gt;gi|332659789|gb|AEE85189.1| antitermination NusB domain-containing protein [Arabidopsis thaliana]
		BnaC01g18420D	12808246	12810090	AT4G26400.1	RING/U-box domain-containing protein [Arabidopsis thaliana] &gt;gi|30687206|ref|NP_849554.1| RING/U-box domain-containing protein [Arabidopsis thaliana] &gt;gi|20466682|gb|AAM20658.1| putative protein [Arabidopsis thaliana] &gt;gi|23198194|gb|AAN15624.1| putative protein [Arabidopsis thaliana] &gt;gi|222424453|dbj|BAH20182.1| AT4G26400 [Arabidopsis thaliana] &gt;gi|332659793|gb|AEE85193.1| RING/U…
		BnaC01g18430D	12810237	12812353	AT4G26410.1	uncharacterized protein [Arabidopsis thaliana] &gt;gi|27754660|gb|AAO22774.1| unknown protein [Arabidopsis thaliana] &gt;gi|28394053|gb|AAO42434.1| unknown protein [Arabidopsis thaliana] &gt;gi|332659795|gb|AEE85195.1| uncharacterized protein AT4G26410 [Arabidopsis thaliana]
		BnaC01g18440D	12812412	12812751		predicted protein [Arabidopsis lyrata subsp. lyrata] &gt;gi|297313401|gb|EFH43824.1| predicted protein [Arabidopsis lyrata subsp. lyrata]
		BnaC01g18450D	12830752	12831819	AT5G52300.2	RD29B=responsive-to-dessication protein [Arabidopsis thaliana, Columbia ecotype, Peptide, 604 aa] &gt;gi|445066|prf||1908381B rd29B gene
		BnaC01g18460D	12839116	12839503		putative protein [Arabidopsis thaliana] &gt;gi|7269494|emb|CAB79497.1| putative protein [Arabidopsis thaliana]
		BnaC01g18470D	12841761	12843329	AT4G26420.1	putative protein [Arabidopsis thaliana]
		BnaC01g18480D	12870904	12873198	AT4G26430.1	COP9 signalosome complex subunit 6b [Arabidopsis thaliana] &gt;gi|55976549|sp|Q8W1P0.2|CSN6B_ARATH RecName: Full=COP9 signalosome complex subunit 6b; Short=AtCSN6b; Short=Signalosome subunit 6b &gt;gi|18056667|gb|AAL58107.1|AF395064_1 CSN complex subunit 6B [Arabidopsis thaliana] &gt;gi|21593149|gb|AAM65098.1| transcription factor-like [Arabidopsis thaliana] &gt;gi|26983852|gb|AAN86178.1| unknown…
		BnaC01g18490D	12873267	12875102	AT4G26440.1	microspore-specific promoter 3 [Arabidopsis lyrata subsp. lyrata] &gt;gi|297313400|gb|EFH43823.1| microspore-specific promoter 3 [Arabidopsis lyrata subsp. lyrata]
		BnaC01g18500D	12877583	12877796		-
		BnaC01g18510D	12878400	12879965	AT5G16700.1	glycosyl hydrolase family 5 protein [Arabidopsis lyrata subsp. lyrata] &gt;gi|297317568|gb|EFH47990.1| glycosyl hydrolase family 5 protein [Arabidopsis lyrata subsp. lyrata]
		BnaC01g18520D	12880031	12880616	AT5G16700.1	glycosyl hydrolase family protein [Arabidopsis thaliana] &gt;gi|9755722|emb|CAC01834.1| putative protein [Arabidopsis thaliana] &gt;gi|332004944|gb|AED92327.1| glycosyl hydrolase family protein [Arabidopsis thaliana]
		BnaC01g18530D	12892723	12895182	AT4G26450.1	uncharacterized protein [Arabidopsis thaliana] &gt;gi|257096929|sp|P0CB21.1|Y4645_ARATH RecName: Full=Uncharacterized protein At4g26450 &gt;gi|332659800|gb|AEE85200.1| uncharacterized protein AT4G26450 [Arabidopsis thaliana]
		BnaC01g18540D	12895901	12897488	AT4G26455.1	putative protein [Arabidopsis thaliana] &gt;gi|7269497|emb|CAB79500.1| putative protein [Arabidopsis thaliana]
		BnaC01g18550D	12905855	12906957	AT3G04460.1	peroxin-12 [Arabidopsis lyrata subsp. lyrata] &gt;gi|297328191|gb|EFH58610.1| peroxin-12 [Arabidopsis lyrata subsp. lyrata]
seq-new-rs35447	41717279	BnaC02g38680D	41627268	41628738	AT5G48580.1	peptidyl-prolyl cis-trans isomerase FKBP15-2 [Arabidopsis thaliana] &gt;gi|23396587|sp|Q38936.2|FK152_ARATH RecName: Full=Peptidyl-prolyl cis-trans isomerase FKBP15-2; Short=PPIase FKBP15-2; AltName: Full=15 kDa FK506-binding protein; Short=15 kDa FKBP; AltName: Full=FK506-binding protein 15-2; Short=AtFKBP15-2; AltName: Full=FK506-binding protein 2-2; AltName: Full=Immunophilin FKBP15-2; AltName…
		BnaC02g38690D	41630592	41635945	AT5G51630.1	disease resistance protein [Brassica rapa subsp. pekinensis]
		BnaC02g38700D	41641081	41642441	AT3G07270.1	GTP cyclohydrolase I [Arabidopsis thaliana] &gt;gi|6642638|gb|AAF20219.1|AC012395_6 GTP cyclohydrolase I [Arabidopsis thaliana] &gt;gi|20466832|gb|AAM20733.1| GTP cyclohydrolase I [Arabidopsis thaliana] &gt;gi|30387557|gb|AAP31944.1| At3g07270 [Arabidopsis thaliana] &gt;gi|332640999|gb|AEE74520.1| GTP cyclohydrolase I [Arabidopsis thaliana]
		BnaC02g38710D	41650436	41653057	AT5G13930.1	chalcone synthase [Fourraea alpina]
		BnaC02g38720D	41653251	41653755	AT5G48630.1	cyclin family protein [Arabidopsis lyrata subsp. lyrata] &gt;gi|297311490|gb|EFH41914.1| cyclin family protein [Arabidopsis lyrata subsp. lyrata]
		BnaC02g38730D	41658115	41659384	AT5G13930.1	chalcone synthase [Fourraea alpina]
		BnaC02g38740D	41712470	41714316	AT5G48760.2	60S ribosomal protein L13A [Arabidopsis lyrata subsp. lyrata] &gt;gi|297311504|gb|EFH41928.1| 60S ribosomal protein L13A [Arabidopsis lyrata subsp. lyrata]
		BnaC02g38750D	41757266	41757684	AT3G56110.2	PRA1 family protein B1 [Arabidopsis thaliana] &gt;gi|334186007|ref|NP_001190100.1| PRA1 family protein B1 [Arabidopsis thaliana] &gt;gi|75264433|sp|Q9LYN0.1|PR1B1_ARATH RecName: Full=PRA1 family protein B1; Short=AtPRA1.B1; AltName: Full=Prenylated Rab acceptor 6 &gt;gi|7572909|emb|CAB87410.1| putative protein [Arabidopsis thaliana] &gt;gi|18072821|emb|CAC80650.1| prenylated Rab receptor 6 [Arabi…
		BnaC02g38760D	41761238	41763554	AT5G48830.1	unknown [Arabidopsis thaliana]
		BnaC02g38770D	41765014	41765467	AT5G48840.1	-
		BnaC02g38780D	41766789	41769290	AT5G48850.1	male sterility MS5 family protein [Arabidopsis lyrata subsp. lyrata] &gt;gi|297311519|gb|EFH41943.1| male sterility MS5 family protein [Arabidopsis lyrata subsp. lyrata]
		BnaC02g38790D	41781107	41783321	AT5G48870.1	Sm-like protein [Arabidopsis thaliana]
		BnaC02g38800D	41783403	41787189	AT5G48880.3	KAT5/PKT1/PKT2 peroxisomal 3-keto-acyl-CoA thiolase [Arabidopsis lyrata subsp. lyrata] &gt;gi|297311520|gb|EFH41944.1| KAT5/PKT1/PKT2 peroxisomal 3-keto-acyl-CoA thiolase [Arabidopsis lyrata subsp. lyrata]
		BnaC02g38810D	41788067	41789007	AT5G48890.1	protein LATE FLOWERING [Arabidopsis thaliana] &gt;gi|9758888|dbj|BAB09442.1| unnamed protein product [Arabidopsis thaliana] &gt;gi|332008356|gb|AED95739.1| protein LATE FLOWERING [Arabidopsis thaliana]
		BnaC02g38820D	41792992	41796851	AT5G48900.1	putative pectate lyase 20 [Arabidopsis thaliana] &gt;gi|32129904|sp|Q93WF1.1|PEL20_ARATH RecName: Full=Probable pectate lyase 20; Flags: Precursor &gt;gi|15215750|gb|AAK91420.1| AT5g48900/K19E20_1 [Arabidopsis thaliana] &gt;gi|15292723|gb|AAK92730.1| putative pectate lyase [Arabidopsis thaliana] &gt;gi|332008357|gb|AED95740.1| putative pectate lyase 20 [Arabidopsis thaliana]
		BnaC02g38830D	41798301	41807810	AT5G48900.1	pectate lyase family protein [Arabidopsis lyrata subsp. lyrata] &gt;gi|297309762|gb|EFH40186.1| pectate lyase family protein [Arabidopsis lyrata subsp. lyrata]
		BnaC02g38840D	41809162	41810154		-
		BnaC02g38850D	41810780	41811799	AT1G12840.1	de-etiolated 3 [Arabidopsis lyrata subsp. lyrata] &gt;gi|297335815|gb|EFH66232.1| de-etiolated 3 [Arabidopsis lyrata subsp. lyrata]
		BnaC02g38860D	41815451	41816135	AT1G23960.2	uncharacterized protein [Arabidopsis thaliana] &gt;gi|79318456|ref|NP_001031086.1| uncharacterized protein [Arabidopsis thaliana] &gt;gi|75158880|sp|Q8RXM6.1|Y1396_ARATH RecName: Full=UPF0725 protein At1g23960 &gt;gi|19423884|gb|AAL87285.1| unknown protein [Arabidopsis thaliana] &gt;gi|21436323|gb|AAM51331.1| unknown protein [Arabidopsis thaliana] &gt;gi|332192337|gb|AEE30458.1| uncharacterized p…
		BnaC02g38870D	41836425	41837163		-
seq-new-rs29028	36639331	BnaC02g34160D	36537215	36538541		F9C16.26 [Arabidopsis thaliana]
		BnaC02g34170D	36545247	36547994	AT2G01910.2	atmap65-6 [Arabidopsis lyrata subsp. lyrata] &gt;gi|297320937|gb|EFH51358.1| atmap65-6 [Arabidopsis lyrata subsp. lyrata]
		BnaC02g34180D	36553436	36554530		-
		BnaC02g34190D	36556322	36558943	AT2G01940.1	protein shoot gravitropism 5 [Arabidopsis thaliana] &gt;gi|330250429|gb|AEC05523.1| protein shoot gravitropism 5 [Arabidopsis thaliana]
		BnaC02g34200D	36576610	36577452	AT3G08650.2	ZIP transporter [Medicago truncatula] &gt;gi|355491533|gb|AES72736.1| ZIP transporter [Medicago truncatula]
		BnaC02g34210D	36577498	36578071		-
		BnaC02g34220D	36580679	36583593	AT2G01970.1	putative endomembrane protein 70 [Arabidopsis thaliana] &gt;gi|4406780|gb|AAD20090.1| putative endosomal protein [Arabidopsis thaliana] &gt;gi|16604501|gb|AAL24256.1| At2g01970/F14H20.4 [Arabidopsis thaliana] &gt;gi|110741070|dbj|BAE98629.1| putative endosomal protein [Arabidopsis thaliana] &gt;gi|330250434|gb|AEC05528.1| putative endomembrane protein 70 [Arabidopsis thaliana]
		BnaC02g34230D	36597273	36598235	AT1G05160.1	ent-kaurenoic acid hydroxylase 1 [Arabidopsis lyrata subsp. lyrata] &gt;gi|297338112|gb|EFH68529.1| ent-kaurenoic acid hydroxylase 1 [Arabidopsis lyrata subsp. lyrata]
		BnaC02g34240D	36598325	36598822		-
		BnaC02g34250D	36626761	36628502	AT2G01990.1	unknown [Eutrema halophilum]
		BnaC02g34260D	36703787	36706497	AT2G02010.1	glutamate decarboxylase 4a [Brassica juncea]
		BnaC02g34270D	36722365	36723873	AT5G16250.1	unknown [Arabidopsis thaliana]
		BnaC02g34280D	36723973	36726384	AT2G02020.1	oligopeptide transport protein [Eutrema parvulum]
		BnaC02g34290D	36735281	36736757	AT2G02050.1	NADH-ubiquinone oxidoreductase B18 [Eutrema parvulum]
		BnaC02g34300D	36766421	36771016	AT2G02070.1	putative C2H2-type zinc finger protein [Arabidopsis thaliana]
Bn-scaff_16888_1-p1169101	45355403	BnaC04g45670D	45253411	45253714		inactive leucine-rich repeat receptor-like protein kinase CORYNE [Arabidopsis thaliana] &gt;gi|332004492|gb|AED91875.1| inactive leucine-rich repeat receptor-like protein kinase CORYNE [Arabidopsis thaliana]
		BnaC04g45680D	45262223	45264447	AT2G38090.1	Duplicated homeodomain-like superfamily protein [Arabidopsis thaliana] &gt;gi|26451319|dbj|BAC42760.1| putative MYB family transcription factor [Arabidopsis thaliana] &gt;gi|29824293|gb|AAP04107.1| putative MYB family transcription factor [Arabidopsis thaliana] &gt;gi|41618996|gb|AAS09999.1| MYB transcription factor [Arabidopsis thaliana] &gt;gi|330254394|gb|AEC09488.1| Duplicated homeodomain-lik…
		BnaC04g45690D	45269156	45272214	AT2G38110.1	glycerol-3-phosphate acyltransferase 6 [Brassica napus]
		BnaC04g45700D	45321824	45326262	AT2G38120.1	auxin resistant 1 protein [Brassica rapa subsp. oleifera]
		BnaC04g45710D	45329536	45331663	AT2G38160.2	uncharacterized protein [Arabidopsis thaliana] &gt;gi|334184780|ref|NP_001189700.1| uncharacterized protein [Arabidopsis thaliana] &gt;gi|330254403|gb|AEC09497.1| uncharacterized protein AT2G38160 [Arabidopsis thaliana] &gt;gi|330254404|gb|AEC09498.1| uncharacterized protein AT2G38160 [Arabidopsis thaliana]
		BnaC04g45720D	45332212	45336193	AT2G38170.1	cation exchanger 1 [Arabidopsis thaliana]
		BnaC04g45730D	45340670	45346387	AT2G38180.1	GDSL-motif lipase/hydrolase family protein [Arabidopsis lyrata subsp. lyrata] &gt;gi|297325569|gb|EFH55989.1| GDSL-motif lipase/hydrolase family protein [Arabidopsis lyrata subsp. lyrata]
		BnaC04g45740D	45347242	45352212	AT3G55780.1	glycosyl hydrolase family 17 protein [Arabidopsis lyrata subsp. lyrata] &gt;gi|297322172|gb|EFH52593.1| glycosyl hydrolase family 17 protein [Arabidopsis lyrata subsp. lyrata]
		BnaC04g45750D	45353314	45353959		-
		BnaC04g45760D	45363182	45365140	AT2G38230.1	Pyridoxal biosynthesis protein PDX1.1 [Arabidopsis thaliana] &gt;gi|45477177|sp|O80448.1|PDX11_ARATH RecName: Full=Pyridoxal biosynthesis protein PDX1.1; AltName: Full=HEVER-like protein; Short=AtPDX1.1; Short=AtPDX1;2 &gt;gi|13878067|gb|AAK44111.1|AF370296_1 putative SOR1 from the fungus Cercospora nicotianae protein [Arabidopsis thaliana] &gt;gi|14326483|gb|AAK60287.1|AF385694_1 At2g38230/F16M1…
		BnaC04g45770D	45367107	45369185	AT2G38240.1	oxidoreductase [Arabidopsis lyrata subsp. lyrata] &gt;gi|297307585|gb|EFH38521.1| oxidoreductase [Arabidopsis lyrata subsp. lyrata]
		BnaC04g45780D	45440169	45441618	AT2G38510.1	PREDICTED: multidrug and toxin extrusion protein 1-like [Citrus sinensis]
		BnaC04g45790D	45454156	45455080	AT2G38530.1	RecName: Full=Non-specific lipid-transfer protein B; Short=LTP B; AltName: Full=Wax-associated protein 9B; Flags: Precursor &gt;gi|500843|gb|AAA73946.1| lipid transfer protein [Brassica oleracea var. italica]
		BnaC04g45800D	45457942	45459451	AT2G38540.1	RecName: Full=Non-specific lipid-transfer protein A; Short=LTP A; AltName: Full=Wax-associated protein 9A; Flags: Precursor &gt;gi|500841|gb|AAA73945.1| lipid transfer protein [Brassica oleracea var. italica]
		BnaC04g45810D	45461608	45466541	AT1G05080.1	F-box family protein [Arabidopsis lyrata subsp. lyrata] &gt;gi|297335375|gb|EFH65792.1| F-box family protein [Arabidopsis lyrata subsp. lyrata]
seq-new-rs35905	32972807	BnaC04g30950D	32854743	32856099	AT3G27750.1	Emb:CAB51178.1, putative [Theobroma cacao] &gt;gi|508779592|gb|EOY26848.1| Emb:CAB51178.1, putative [Theobroma cacao]
		BnaC04g30960D	32878282	32880157	AT5G11910.1	esterase/lipase/thioesterase family protein [Arabidopsis lyrata subsp. lyrata] &gt;gi|297319374|gb|EFH49796.1| esterase/lipase/thioesterase family protein [Arabidopsis lyrata subsp. lyrata]
		BnaC04g30970D	32883285	32883624		-
		BnaC04g30980D	32899129	32901508	AT5G38530.1	tryptophan synthase beta chain [Arabidopsis thaliana] &gt;gi|10176821|dbj|BAB10143.1| tryptophan synthase beta chain [Arabidopsis thaliana] &gt;gi|19699005|gb|AAL91238.1| tryptophan synthase beta chain [Arabidopsis thaliana] &gt;gi|23198094|gb|AAN15574.1| tryptophan synthase beta chain [Arabidopsis thaliana] &gt;gi|332006948|gb|AED94331.1| tryptophan synthase beta chain [Arabidopsis thaliana]
		BnaC04g30990D	32919599	32922526	AT5G38560.1	proline-rich receptor-like protein kinase PERK8 [Arabidopsis thaliana] &gt;gi|75333775|sp|Q9FFW5.1|PERK8_ARATH RecName: Full=Proline-rich receptor-like protein kinase PERK8; AltName: Full=Proline-rich extensin-like receptor kinase 8; Short=AtPERK8 &gt;gi|15983497|gb|AAL11616.1|AF424623_1 AT5g38560/MBB18_10 [Arabidopsis thaliana] &gt;gi|10176824|dbj|BAB10146.1| unnamed protein product [Arabidopsis…
		BnaC04g31000D	32923966	32925936	AT2G17280.2	phosphoglycerate/bisphosphoglycerate mutase family protein [Arabidopsis lyrata subsp. lyrata] &gt;gi|297329888|gb|EFH60307.1| phosphoglycerate/bisphosphoglycerate mutase family protein [Arabidopsis lyrata subsp. lyrata]
		BnaC04g31010D	32926062	32927786	AT5G38565.1	putative FBD-associated F-box protein [Arabidopsis thaliana] &gt;gi|122214095|sp|Q3E8L3.2|FBD36_ARATH RecName: Full=Probable FBD-associated F-box protein At5g38565 &gt;gi|332006952|gb|AED94335.1| putative FBD-associated F-box protein [Arabidopsis thaliana]
		BnaC04g31020D	32929821	32930337		mutator-like transposase-like [Arabidopsis thaliana]
		BnaC04g31030D	32930761	32931282	AT2G07505.1	hypothetical protein EUTSA_v10003330mg [Eutrema salsugineum] &gt;gi|557104500|gb|ESQ44840.1| hypothetical protein EUTSA_v10003330mg [Eutrema salsugineum]
		BnaC04g31040D	32940145	32941654	AT5G38630.1	probable transmembrane ascorbate ferrireductase 2 [Arabidopsis thaliana] &gt;gi|75213127|sp|Q9SWS1.1|ACFR2_ARATH RecName: Full=Probable transmembrane ascorbate ferrireductase 2; AltName: Full=Cytochrome b561-1; Short=Artb561-2; Short=AtCytb561 &gt;gi|582045656|pdb|4O6Y|A Chain A, Crystal Structure Of Cytochrome B561 &gt;gi|582045657|pdb|4O6Y|B Chain B, Crystal Structure Of Cytochrome B561 &gt;gi|…
		BnaC04g31050D	32941728	32944583	AT5G38640.1	eukaryotic translation initiation factor 2B family protein [Arabidopsis lyrata subsp. lyrata] &gt;gi|297314598|gb|EFH45021.1| eukaryotic translation initiation factor 2B family protein [Arabidopsis lyrata subsp. lyrata]
		BnaC04g31060D	32948457	32949909	AT1G32375.1	putative FBD-associated F-box protein [Arabidopsis thaliana] &gt;gi|302425238|sp|Q9LQM1.2|FBD39_ARATH RecName: Full=Probable FBD-associated F-box protein At1g32375 &gt;gi|332193353|gb|AEE31474.1| putative FBD-associated F-box protein [Arabidopsis thaliana]
		BnaC04g31070D	32954591	32957432	AT5G38660.1	Unknown protein [Arabidopsis thaliana]
		BnaC04g31080D	32964848	32965334	AT5G67100.1	predicted protein [Arabidopsis lyrata subsp. lyrata] &gt;gi|297311524|gb|EFH41948.1| predicted protein [Arabidopsis lyrata subsp. lyrata]
		BnaC04g31090D	32966276	32968739	AT5G67110.1	putative bHLH transcription factor (bHLH073/ALCATRAZ) [Arabidopsis thaliana]
		BnaC04g31100D	32991819	32994585	AT5G38710.1	proline dehydrogenase 2 [Arabidopsis thaliana] &gt;gi|75126937|sp|Q6NKX1.1|PROD2_ARATH RecName: Full=Proline dehydrogenase 2, mitochondrial; AltName: Full=Osmotic stress-induced proline dehydrogenase; AltName: Full=Proline oxidase; Flags: Precursor &gt;gi|46518469|gb|AAS99716.1| At5g38710 [Arabidopsis thaliana] &gt;gi|62320550|dbj|BAD95150.1| proline oxidase, mitochondrial precursor-like protein …
		BnaC04g31110D	32997480	32999136	AT5G38720.1	uncharacterized protein [Arabidopsis thaliana] &gt;gi|26450395|dbj|BAC42312.1| unknown protein [Arabidopsis thaliana] &gt;gi|29824303|gb|AAP04112.1| unknown protein [Arabidopsis thaliana] &gt;gi|332006970|gb|AED94353.1| uncharacterized protein AT5G38720 [Arabidopsis thaliana]
		BnaC04g31120D	33005123	33007405	AT5G38820.1	amino acid transporter family protein [Arabidopsis lyrata subsp. lyrata] &gt;gi|297316656|gb|EFH47079.1| amino acid transporter family protein [Arabidopsis lyrata subsp. lyrata]
		BnaC04g31130D	33007508	33011110	AT5G38830.1	tRNA synthetase class I (C) family protein [Arabidopsis lyrata subsp. lyrata] &gt;gi|297314587|gb|EFH45010.1| tRNA synthetase class I (C) family protein [Arabidopsis lyrata subsp. lyrata]
		BnaC04g31140D	33013200	33013521	AT3G01328.1	ECA1-like gametogenesis related family protein [Arabidopsis thaliana] &gt;gi|332640123|gb|AEE73644.1| ECA1-like gametogenesis related family protein [Arabidopsis thaliana]
		BnaC04g31150D	33022777	33023872	AT4G39510.1	CYP96A12 [Arabidopsis lyrata subsp. lyrata] &gt;gi|297314745|gb|EFH45168.1| CYP96A12 [Arabidopsis lyrata subsp. lyrata]
		BnaC04g31160D	33031943	33035599	AT5G38840.1	forkhead-associated domain-containing protein [Arabidopsis lyrata subsp. lyrata] &gt;gi|297316655|gb|EFH47078.1| forkhead-associated domain-containing protein [Arabidopsis lyrata subsp. lyrata]
		BnaC04g31170D	33035801	33036243	AT1G64070.1	TIR-NBS-LRR class disease resistance protein [Arabidopsis thaliana] &gt;gi|332196067|gb|AEE34188.1| TIR-NBS-LRR class disease resistance protein [Arabidopsis thaliana]
		BnaC04g31180D	33049454	33049995		CYP96A2 [Arabidopsis lyrata subsp. lyrata] &gt;gi|297315128|gb|EFH45551.1| CYP96A2 [Arabidopsis lyrata subsp. lyrata]
		BnaC04g31190D	33050305	33050852	AT5G02900.1	cytochrome P450, family 96, subfamily A, polypeptide 13 [Arabidopsis thaliana] &gt;gi|7413565|emb|CAB86044.1| cytochrome P450-like protein [Arabidopsis thaliana] &gt;gi|332003150|gb|AED90533.1| cytochrome P450, family 96, subfamily A, polypeptide 13 [Arabidopsis thaliana]
		BnaC04g31200D	33075553	33077398	AT5G38895.2	RING/U-box superfamily protein [Arabidopsis thaliana] &gt;gi|14334948|gb|AAK59651.1| unknown protein [Arabidopsis thaliana] &gt;gi|23297720|gb|AAN12910.1| unknown protein [Arabidopsis thaliana] &gt;gi|332006987|gb|AED94370.1| RING/U-box superfamily protein [Arabidopsis thaliana]
Bn-scaff_16394_1-p850210	32145128	BnaC04g30200D	32018586	32019629		-
		BnaC04g30210D	32067223	32067907	AT5G37550.1	uncharacterized protein [Arabidopsis thaliana] &gt;gi|10177439|dbj|BAB10672.1| unnamed protein product [Arabidopsis thaliana] &gt;gi|38454146|gb|AAR20767.1| At5g37550 [Arabidopsis thaliana] &gt;gi|38604034|gb|AAR24760.1| At5g37550 [Arabidopsis thaliana] &gt;gi|332006822|gb|AED94205.1| uncharacterized protein AT5G37550 [Arabidopsis thaliana]
		BnaC04g30220D	32077759	32079406	AT5G37570.1	pentatricopeptide repeat-containing protein [Arabidopsis lyrata subsp. lyrata] &gt;gi|297316376|gb|EFH46799.1| pentatricopeptide repeat-containing protein [Arabidopsis lyrata subsp. lyrata]
		BnaC04g30230D	32080603	32083926	AT2G05260.1	predicted protein [Arabidopsis lyrata subsp. lyrata] &gt;gi|297329525|gb|EFH59944.1| predicted protein [Arabidopsis lyrata subsp. lyrata]
		BnaC04g30240D	32084071	32088402	AT5G37590.1	tetratricopeptide repeat domain-containing protein [Arabidopsis thaliana] &gt;gi|332006825|gb|AED94208.1| tetratricopeptide repeat domain-containing protein [Arabidopsis thaliana]
		BnaC04g30250D	32095486	32098317	AT5G37600.1	glutamate--ammonia ligase [Brassica napus]
		BnaC04g30260D	32121128	32121302		-
		BnaC04g30270D	32136217	32141080	AT5G37630.1	protein EMBRYO DEFECTIVE 2656 [Arabidopsis thaliana] &gt;gi|332006829|gb|AED94212.1| embryo defective protein 2656 [Arabidopsis thaliana]
		BnaC04g30280D	32153350	32155095	AT5G37660.2	plasmodesmata-located protein 7 [Arabidopsis thaliana] &gt;gi|63025162|gb|AAY27054.1| At5g37660 [Arabidopsis thaliana] &gt;gi|332006832|gb|AED94215.1| plasmodesmata-located protein 7 [Arabidopsis thaliana]
		BnaC04g30290D	32209126	32209554		-
		BnaC04g30300D	32209615	32209777	AT5G37200.1	RING/U-box domain-containing protein [Arabidopsis thaliana] &gt;gi|10178231|dbj|BAB11642.1| unnamed protein product [Arabidopsis thaliana] &gt;gi|332006769|gb|AED94152.1| RING/U-box domain-containing protein [Arabidopsis thaliana]
		BnaC04g30310D	32210109	32210275		-
		BnaC04g30320D	32211185	32211797	AT5G37200.1	RING/U-box domain-containing protein [Arabidopsis thaliana] &gt;gi|10178231|dbj|BAB11642.1| unnamed protein product [Arabidopsis thaliana] &gt;gi|332006769|gb|AED94152.1| RING/U-box domain-containing protein [Arabidopsis thaliana]
		BnaC04g30330D	32212768	32213155	AT5G37200.1	hypothetical protein EUTSA_v10028317mg [Eutrema salsugineum] &gt;gi|557106985|gb|ESQ47300.1| hypothetical protein EUTSA_v10028317mg [Eutrema salsugineum]
		BnaC04g30340D	32214594	32216148	AT5G37670.1	heat shock protein 15.7 [Arabidopsis thaliana] &gt;gi|75309094|sp|Q9FHQ3.1|HS157_ARATH RecName: Full=15.7 kDa heat shock protein, peroxisomal; Short=AtHsp15.7 &gt;gi|9757977|dbj|BAB08313.1| heat shock hsp20 protein-like [Arabidopsis thaliana] &gt;gi|26452658|dbj|BAC43412.1| putative low-molecular-weight heat shock protein [Arabidopsis thaliana] &gt;gi|28973089|gb|AAO63869.1| putative low molecula…
		BnaC04g30350D	32226585	32226845		-
		BnaC04g30360D	32227408	32229020	AT5G37680.1	ADP-ribosylation factor-like A1A [Arabidopsis thaliana] &gt;gi|17065164|gb|AAL32736.1| ADP-ribosylation factor-like protein [Arabidopsis thaliana] &gt;gi|21387117|gb|AAM47962.1| ADP-ribosylation factor-like protein [Arabidopsis thaliana] &gt;gi|21553410|gb|AAM62503.1| ADP-ribosylation factor-like protein [Arabidopsis thaliana] &gt;gi|332006836|gb|AED94219.1| ADP-ribosylation factor-like A1A [Arab…
		BnaC04g30370D	32232316	32233928	AT5G37680.1	ADP-ribosylation factor-like A1A [Arabidopsis thaliana] &gt;gi|17065164|gb|AAL32736.1| ADP-ribosylation factor-like protein [Arabidopsis thaliana] &gt;gi|21387117|gb|AAM47962.1| ADP-ribosylation factor-like protein [Arabidopsis thaliana] &gt;gi|21553410|gb|AAM62503.1| ADP-ribosylation factor-like protein [Arabidopsis thaliana] &gt;gi|332006836|gb|AED94219.1| ADP-ribosylation factor-like A1A [Arab…
		BnaC04g30380D	32237119	32239457	AT5G37690.1	GDSL esterase/lipase [Arabidopsis thaliana] &gt;gi|75170657|sp|Q9FHQ1.1|GDL80_ARATH RecName: Full=GDSL esterase/lipase At5g37690; AltName: Full=Extracellular lipase At5g37690; Flags: Precursor &gt;gi|9757979|dbj|BAB08315.1| GDSL-motif lipase/hydrolase-like protein [Arabidopsis thaliana] &gt;gi|332006837|gb|AED94220.1| GDSL esterase/lipase [Arabidopsis thaliana]
		BnaC04g30390D	32240914	32242881	AT4G27270.1	quinone reductase family protein [Arabidopsis lyrata subsp. lyrata] &gt;gi|297313352|gb|EFH43775.1| quinone reductase family protein [Arabidopsis lyrata subsp. lyrata]
		BnaC04g30400D	32246696	32249621	AT5G37710.1	calmodulin-binding heat-shock protein [Arabidopsis thaliana]
seq-new-rs30573	25264080	BnaC04g24110D	25162600	25166073	AT3G57510.1	endo polygalacturonase [Brassica rapa subsp. rapa]
		BnaC04g24120D	25166120	25167365	AT5G60050.1	BTB/POZ domain-containing protein [Arabidopsis thaliana] &gt;gi|75180651|sp|Q9LVG9.1|Y5600_ARATH RecName: Full=BTB/POZ domain-containing protein At5g60050 &gt;gi|8777344|dbj|BAA96934.1| unnamed protein product [Arabidopsis thaliana] &gt;gi|26450097|dbj|BAC42168.1| unknown protein [Arabidopsis thaliana] &gt;gi|29824127|gb|AAP04024.1| unknown protein [Arabidopsis thaliana] &gt;gi|332009888|gb|AED97…
		BnaC04g24130D	25167427	25168524	AT3G07525.2	autophagocytosis-associated family protein [Arabidopsis lyrata subsp. lyrata] &gt;gi|297330494|gb|EFH60913.1| autophagocytosis-associated family protein [Arabidopsis lyrata subsp. lyrata]
		BnaC04g24140D	25169487	25173419	AT4G40020.1	Myosin heavy chain-related protein [Arabidopsis thaliana] &gt;gi|4490753|emb|CAB38915.1| putative protein [Arabidopsis thaliana] &gt;gi|7271057|emb|CAB80665.1| putative protein [Arabidopsis thaliana] &gt;gi|332661754|gb|AEE87154.1| Myosin heavy chain-related protein [Arabidopsis thaliana]
		BnaC04g24150D	25174346	25174688	AT3G57500.1	PREDICTED: uncharacterized protein LOC100250289 [Vitis vinifera]
		BnaC04g24160D	25215200	25221655	AT2G41790.1	predicted protein [Arabidopsis lyrata subsp. lyrata] &gt;gi|297323993|gb|EFH54414.1| predicted protein [Arabidopsis lyrata subsp. lyrata]
		BnaC04g24170D	25222903	25223310	AT3G57450.1	uncharacterized protein [Arabidopsis thaliana] &gt;gi|6706416|emb|CAB66102.1| putative protein [Arabidopsis thaliana] &gt;gi|21537251|gb|AAM61592.1| unknown [Arabidopsis thaliana] &gt;gi|98961017|gb|ABF58992.1| At3g57450 [Arabidopsis thaliana] &gt;gi|332646135|gb|AEE79656.1| uncharacterized protein AT3G57450 [Arabidopsis thaliana]
		BnaC04g24180D	25224898	25225122		-
		BnaC04g24190D	25225439	25228039		-
		BnaC04g24200D	25228249	25229040	AT2G16360.1	40S ribosomal protein S25-1 [Arabidopsis thaliana] &gt;gi|4544393|gb|AAD22303.1| 40S ribosomal protein S25 [Arabidopsis thaliana] &gt;gi|330251394|gb|AEC06488.1| 40S ribosomal protein S25-1 [Arabidopsis thaliana]
		BnaC04g24210D	25229092	25229573		-
		BnaC04g24220D	25236553	25237002		-
		BnaC04g24230D	25262467	25263811	AT3G57400.1	putative protein [Arabidopsis thaliana] &gt;gi|23197806|gb|AAN15430.1| putative protein [Arabidopsis thaliana]
		BnaC04g24240D	25264680	25266587	AT4G27270.1	quinone reductase family protein [Arabidopsis lyrata subsp. lyrata] &gt;gi|297313352|gb|EFH43775.1| quinone reductase family protein [Arabidopsis lyrata subsp. lyrata]
		BnaC04g24250D	25267616	25267847		-
		BnaC04g24260D	25270462	25272216	AT3G57390.1	Agamous-like MADS-box protein AGL18 [Arabidopsis thaliana] &gt;gi|75311806|sp|Q9M2K8.1|AGL18_ARATH RecName: Full=Agamous-like MADS-box protein AGL18 &gt;gi|11545541|gb|AAG37900.1|AF312663_1 MADS-box protein AGL18 [Arabidopsis thaliana] &gt;gi|6735318|emb|CAB68145.1| MADS transcription factor-like protein [Arabidopsis thaliana] &gt;gi|62321764|dbj|BAD95389.1| MADS transcription factor-like protein…
		BnaC04g24270D	25291716	25294555	AT2G41630.1	transcription initiation factor IIB-1 [Arabidopsis thaliana] &gt;gi|1351221|sp|P48512.1|TF2B1_ARATH RecName: Full=Transcription initiation factor IIB-1; AltName: Full=General transcription factor TFIIB-1; Short=AtTFIIB1 &gt;gi|945085|gb|AAB09755.1| transcription factor TFIIB [Arabidopsis thaliana] &gt;gi|2618697|gb|AAB84344.1| transcription factor IIB (TFIIB) [Arabidopsis thaliana] &gt;gi|2026032…
		BnaC04g24280D	25294619	25295380	AT3G10330.1	transcription initiation factor iib, putative [Ricinus communis] &gt;gi|223525233|gb|EEF27913.1| transcription initiation factor iib, putative [Ricinus communis]
		BnaC04g24290D	25295599	25296752	AT3G57360.1	uncharacterized protein [Arabidopsis thaliana] &gt;gi|50198814|gb|AAT70440.1| At3g57360 [Arabidopsis thaliana] &gt;gi|51972142|gb|AAU15175.1| At3g57360 [Arabidopsis thaliana] &gt;gi|332646125|gb|AEE79646.1| uncharacterized protein AT3G57360 [Arabidopsis thaliana]
		BnaC04g24300D	25301911	25305803	AT3G57300.1	helicase-like protein [Arabidopsis thaliana]
		BnaC04g24310D	25306775	25309744	AT3G57290.1	eukaryotic translation initiation factor 3E [Arabidopsis thaliana] &gt;gi|12407658|gb|AAG53613.1|AF285832_1 eukaryotic initiation factor 3E subunit [Arabidopsis thaliana] &gt;gi|14532578|gb|AAK64017.1| putative translation initiation factor 3 [Arabidopsis thaliana] &gt;gi|19310715|gb|AAL85088.1| putative translation initiation factor 3 [Arabidopsis thaliana] &gt;gi|332646115|gb|AEE79636.1| eukary…
		BnaC04g24320D	25311624	25312966	AT3G57280.1	transmembrane protein 14C [Arabidopsis thaliana] &gt;gi|14517381|gb|AAK62581.1| AT3g57280/F28O9_130 [Arabidopsis thaliana] &gt;gi|15450539|gb|AAK96447.1| AT3g57280/F28O9_130 [Arabidopsis thaliana] &gt;gi|21553454|gb|AAM62547.1| unknown [Arabidopsis thaliana] &gt;gi|332646114|gb|AEE79635.1| transmembrane protein 14C [Arabidopsis thaliana]
		BnaC04g24330D	25335154	25336540	AT3G57260.1	beta-1,3-glucanase [Brassica rapa subsp. chinensis]
		BnaC04g24340D	25336815	25336989		-
		BnaC04g24350D	25337096	25337701		-
		BnaC04g24360D	25337780	25338101	AT1G31150.1	putative protein [Arabidopsis thaliana]
		BnaC04g24370D	25338325	25338639		-
		BnaC04g24380D	25338762	25339109		-
		BnaC04g24390D	25339190	25340390		-
		BnaC04g24400D	25345672	25346597	AT3G57240.1	beta-1,3-glucanase 3 [Arabidopsis lyrata subsp. lyrata] &gt;gi|297323977|gb|EFH54398.1| beta-1,3-glucanase 3 [Arabidopsis lyrata subsp. lyrata]
		BnaC04g24410D	25368206	25370233		hypothetical protein ARALYDRAFT_920829 [Arabidopsis lyrata subsp. lyrata] &gt;gi|297307823|gb|EFH38632.1| hypothetical protein ARALYDRAFT_920829 [Arabidopsis lyrata subsp. lyrata]
seq-new-rs24513	16698860	BnaC06g13710D	16594394	16595325	AT1G12760.1	protein binding protein [Arabidopsis lyrata subsp. lyrata] &gt;gi|297335807|gb|EFH66224.1| protein binding protein [Arabidopsis lyrata subsp. lyrata]
		BnaC06g13720D	16611013	16612141	AT5G41850.1	alpha/beta-Hydrolases superfamily protein [Arabidopsis thaliana] &gt;gi|10177369|dbj|BAB10660.1| unnamed protein product [Arabidopsis thaliana] &gt;gi|45752764|gb|AAS76280.1| At5g41850 [Arabidopsis thaliana] &gt;gi|332007353|gb|AED94736.1| alpha/beta-Hydrolases superfamily protein [Arabidopsis thaliana]
		BnaC06g13730D	16612662	16613262	AT5G41860.1	At5g41860 [Arabidopsis thaliana]
		BnaC06g13740D	16613497	16615282	AT5G41870.1	pectin lyase-like superfamily protein [Arabidopsis thaliana] &gt;gi|10177371|dbj|BAB10662.1| polygalacturonase-like protein [Arabidopsis thaliana] &gt;gi|50897172|gb|AAT85725.1| At5g41870 [Arabidopsis thaliana] &gt;gi|332007355|gb|AED94738.1| pectin lyase-like superfamily protein [Arabidopsis thaliana]
		BnaC06g13750D	16615649	16618732	AT5G41880.1	DNA primase POLA3 [Arabidopsis thaliana] &gt;gi|332007356|gb|AED94739.1| DNA primase POLA3/POLA4 [Arabidopsis thaliana]
		BnaC06g13760D	16619593	16624088	AT5G41890.1	GDSL-motif lipase/hydrolase family protein [Arabidopsis lyrata subsp. lyrata] &gt;gi|297314407|gb|EFH44830.1| GDSL-motif lipase/hydrolase family protein [Arabidopsis lyrata subsp. lyrata]
		BnaC06g13770D	16632677	16636012	AT5G41900.1	hydrolase, alpha/beta fold family protein [Arabidopsis thaliana] &gt;gi|10177374|dbj|BAB10665.1| unnamed protein product [Arabidopsis thaliana] &gt;gi|26449651|dbj|BAC41950.1| unknown protein [Arabidopsis thaliana] &gt;gi|28951051|gb|AAO63449.1| At5g41900 [Arabidopsis thaliana] &gt;gi|332007358|gb|AED94741.1| hydrolase, alpha/beta fold family protein [Arabidopsis thaliana]
		BnaC06g13780D	16663841	16666702	AT5G41940.1	RabGAP/TBC domain-containing protein [Arabidopsis thaliana] &gt;gi|51971014|dbj|BAD44199.1| GTPase activator protein of Rab-like small GTPases-like protein [Arabidopsis thaliana] &gt;gi|332007362|gb|AED94745.1| RabGAP/TBC domain-containing protein [Arabidopsis thaliana]
		BnaC06g13790D	16667982	16668345		-
		BnaC06g13800D	16672483	16674517	AT5G41950.1	tetratricopeptide repeat domain-containing protein [Arabidopsis thaliana] &gt;gi|9757940|dbj|BAB08428.1| unnamed protein product [Arabidopsis thaliana] &gt;gi|21553690|gb|AAM62783.1| unknown [Arabidopsis thaliana] &gt;gi|22135938|gb|AAM91551.1| putative protein [Arabidopsis thaliana] &gt;gi|133778836|gb|ABO38758.1| At5g41950 [Arabidopsis thaliana] &gt;gi|332007363|gb|AED94746.1| tetratricopeptide…
		BnaC06g13810D	16675009	16676327	AT5G41960.1	predicted protein [Arabidopsis lyrata subsp. lyrata] &gt;gi|297316441|gb|EFH46864.1| predicted protein [Arabidopsis lyrata subsp. lyrata]
		BnaC06g13820D	16676662	16678472	AT5G41970.1	Metal-dependent protein hydrolase [Arabidopsis thaliana] &gt;gi|332007365|gb|AED94748.1| Metal-dependent protein hydrolase [Arabidopsis thaliana]
		BnaC06g13830D	16686943	16689636	AT5G41990.1	mitogen activated kinase kinase kinase ZIK6 [Brassica napus]
		BnaC06g13840D	16698119	16699894	AT5G42000.1	ORMDL domain-containing protein [Arabidopsis thaliana] &gt;gi|9757945|dbj|BAB08433.1| unnamed protein product [Arabidopsis thaliana] &gt;gi|44681462|gb|AAS47671.1| At5g42000 [Arabidopsis thaliana] &gt;gi|62320266|dbj|BAD94546.1| putative protein [Arabidopsis thaliana] &gt;gi|332007369|gb|AED94752.1| ORMDL domain-containing protein [Arabidopsis thaliana]
		BnaC06g13850D	16701341	16704291	AT5G42010.1	WD-40 repeat family protein [Arabidopsis lyrata subsp. lyrata] &gt;gi|297316432|gb|EFH46855.1| WD-40 repeat family protein [Arabidopsis lyrata subsp. lyrata]
		BnaC06g13860D	16719968	16728133	AT5G42020.1	putative luminal-binding protein [Isatis tinctoria]
		BnaC06g13870D	16730068	16732079	AT5G42030.1	ABL interactor-like protein 4 [Arabidopsis thaliana] &gt;gi|75170711|sp|Q9FHY1.1|ABIL4_ARATH RecName: Full=Protein ABIL4; AltName: Full=Abl interactor-like protein 4; Short=AtABIL4 &gt;gi|9757948|dbj|BAB08436.1| unnamed protein product [Arabidopsis thaliana] &gt;gi|51969198|dbj|BAD43291.1| unknown protein [Arabidopsis thaliana] &gt;gi|51969268|dbj|BAD43326.1| unknown protein [Arabidopsis thaliana…
		BnaC06g13880D	16736455	16737935	AT5G28235.1	Ulp1 protease family protein [Arabidopsis thaliana] &gt;gi|5732435|gb|AAD49103.1|AF177535_7 F26C17.9 gene product [Arabidopsis thaliana] &gt;gi|332006399|gb|AED93782.1| Ulp1 protease family protein [Arabidopsis thaliana]
		BnaC06g13890D	16737982	16738210		-
		BnaC06g13900D	16738284	16738931	AT3G31910.1	uncharacterized protein [Arabidopsis thaliana] &gt;gi|332644156|gb|AEE77677.1| uncharacterized protein AT3G31910 [Arabidopsis thaliana]
		BnaC06g13910D	16743699	16745414	AT5G42050.1	DCD (Development and Cell Death) domain protein [Arabidopsis thaliana] &gt;gi|19424061|gb|AAL87257.1| unknown protein [Arabidopsis thaliana] &gt;gi|21281018|gb|AAM45105.1| unknown protein [Arabidopsis thaliana] &gt;gi|21594375|gb|AAM66001.1| unknown [Arabidopsis thaliana] &gt;gi|332007376|gb|AED94759.1| DCD (Development and Cell Death) domain protein [Arabidopsis thaliana]
		BnaC06g13920D	16746109	16747072	AT5G42070.1	uncharacterized protein [Arabidopsis thaliana] &gt;gi|20268798|gb|AAM14099.1| unknown protein [Arabidopsis thaliana] &gt;gi|21281247|gb|AAM45102.1| unknown protein [Arabidopsis thaliana] &gt;gi|21618110|gb|AAM67160.1| unknown [Arabidopsis thaliana] &gt;gi|332007379|gb|AED94762.1| uncharacterized protein AT5G42070 [Arabidopsis thaliana]
		BnaC06g13930D	16747136	16751327	AT5G42080.1	AT5g42080/MJC20_19 [Arabidopsis lyrata subsp. lyrata] &gt;gi|297314397|gb|EFH44820.1| AT5g42080/MJC20_19 [Arabidopsis lyrata subsp. lyrata]
		BnaC06g13940D	16763794	16766845	AT5G56600.1	unnamed protein product [Thellungiella halophila]
		BnaC06g13950D	16769468	16770855	AT5G42100.2	glucan endo-1,3-beta-glucosidase 10 [Arabidopsis thaliana] &gt;gi|332007385|gb|AED94768.1| glucan endo-1,3-beta-glucosidase 10 [Arabidopsis thaliana]
		BnaC06g13960D	16771666	16772387	AT5G42110.1	uncharacterized protein [Arabidopsis thaliana] &gt;gi|26453100|dbj|BAC43626.1| unknown protein [Arabidopsis thaliana] &gt;gi|332007386|gb|AED94769.1| uncharacterized protein AT5G42110 [Arabidopsis thaliana]
		BnaC06g13970D	16773546	16774389	AT5G59000.1	unnamed protein product [Arabidopsis thaliana]
		BnaC06g13980D	16774437	16775854		-
		BnaC06g13990D	16805688	16807925	AT2G40740.1	predicted protein [Arabidopsis lyrata subsp. lyrata] &gt;gi|297322203|gb|EFH52624.1| predicted protein [Arabidopsis lyrata subsp. lyrata]
seq-new-rs32499	15495107	BnaC06g12710D	15370655	15372767	AT4G02570.4	ATCUL1 [Arabidopsis lyrata subsp. lyrata] &gt;gi|297320746|gb|EFH51168.1| ATCUL1 [Arabidopsis lyrata subsp. lyrata]
		BnaC06g12720D	15460978	15463031		-
		BnaC06g12730D	15479165	15482561	AT5G39970.1	uncharacterized protein [Arabidopsis thaliana] &gt;gi|332007114|gb|AED94497.1| uncharacterized protein AT5G39970 [Arabidopsis thaliana]
		BnaC06g12740D	15489487	15489707		-
		BnaC06g12750D	15489757	15491521	AT5G39980.1	pentatricopeptide repeat-containing protein [Arabidopsis lyrata subsp. lyrata] &gt;gi|297316573|gb|EFH46996.1| pentatricopeptide repeat-containing protein [Arabidopsis lyrata subsp. lyrata]
		BnaC06g12760D	15499504	15501527	AT5G39990.1	glycosyltransferase family 14 protein [Arabidopsis lyrata subsp. lyrata] &gt;gi|297316572|gb|EFH46995.1| glycosyltransferase family 14 protein [Arabidopsis lyrata subsp. lyrata]
		BnaC06g12770D	15502085	15503637	AT2G29880.1	contains similarity to a DNAJ-like domain [Arabidopsis thaliana]
		BnaC06g12780D	15516980	15518367		-
		BnaC06g12790D	15520313	15521709	AT2G07505.1	unknown protein [Arabidopsis thaliana]
		BnaC06g12800D	15522342	15526082	AT2G07240.1	Ulp1 protease family protein [Brassica oleracea]
		BnaC06g12810D	15526281	15526416		-
		BnaC06g12820D	15546291	15546783	AT5G40155.1	defensin-like protein 313 [Arabidopsis thaliana] &gt;gi|254773023|sp|Q3E8K0.2|DF313_ARATH RecName: Full=Defensin-like protein 313; Flags: Precursor &gt;gi|332007131|gb|AED94514.1| defensin-like protein 313 [Arabidopsis thaliana]
		BnaC06g12830D	15558040	15559339	AT5G40230.1	nodulin MtN21 /EamA-like transporter family protein [Arabidopsis thaliana] &gt;gi|460425441|sp|F4KHA8.1|WTR41_ARATH RecName: Full=WAT1-related protein At5g40230 &gt;gi|332007139|gb|AED94522.1| nodulin MtN21 /EamA-like transporter family protein [Arabidopsis thaliana]
		BnaC06g12840D	15559668	15561368	AT5G40230.1	nodulin MtN21 /EamA-like transporter family protein [Arabidopsis thaliana] &gt;gi|460425441|sp|F4KHA8.1|WTR41_ARATH RecName: Full=WAT1-related protein At5g40230 &gt;gi|332007139|gb|AED94522.1| nodulin MtN21 /EamA-like transporter family protein [Arabidopsis thaliana]
		BnaC06g12850D	15576598	15578560	AT5G40240.1	nodulin MtN21 /EamA-like transporter family protein [Arabidopsis thaliana] &gt;gi|332007141|gb|AED94524.1| nodulin MtN21 /EamA-like transporter family protein [Arabidopsis thaliana]
		BnaC06g12860D	15578948	15580539	AT5G40240.1	nodulin MtN21 /EamA-like transporter family protein [Arabidopsis thaliana] &gt;gi|332007141|gb|AED94524.1| nodulin MtN21 /EamA-like transporter family protein [Arabidopsis thaliana]
		BnaC06g12870D	15581422	15582866	AT5G40250.1	zinc finger family protein [Arabidopsis lyrata subsp. lyrata] &gt;gi|297316554|gb|EFH46977.1| zinc finger family protein [Arabidopsis lyrata subsp. lyrata]
		BnaC06g12880D	15583648	15584452	AT3G01470.1	homeobox protein, putative [Ricinus communis] &gt;gi|223543359|gb|EEF44890.1| homeobox protein, putative [Ricinus communis]
		BnaC06g12890D	15587113	15588613	AT5G40340.1	PWWP domain-containing protein [Arabidopsis thaliana] &gt;gi|10178144|dbj|BAB11589.1| unnamed protein product [Arabidopsis thaliana] &gt;gi|332007152|gb|AED94535.1| PWWP domain-containing protein [Arabidopsis thaliana]
		BnaC06g12900D	15588746	15590098	AT5G40340.1	PWWP domain-containing protein [Arabidopsis thaliana] &gt;gi|10178144|dbj|BAB11589.1| unnamed protein product [Arabidopsis thaliana] &gt;gi|332007152|gb|AED94535.1| PWWP domain-containing protein [Arabidopsis thaliana]
		BnaC06g12910D	15595801	15595954		-
seq-new-rs48045	5209723	BnaC06g04420D	5082166	5088101		elongation factor 1-beta 1 [Arabidopsis thaliana] &gt;gi|84028935|sp|Q84WM9.2|EF1B1_ARATH RecName: Full=Elongation factor 1-beta 1; Short=EF-1-beta 1; AltName: Full=Elongation factor 1-beta&apos; 1; Short=EF-1-beta&apos; 1; AltName: Full=Elongation factor 1B-alpha 1; AltName: Full=eEF-1B alpha 1 &gt;gi|6686819|emb|CAB64729.1| elongation factor 1B alpha-subunit [Arabidopsis thaliana] &gt;gi|975937…
		BnaC06g04430D	5113951	5116329	AT1G74710.1	isochorismate synthase [Arabidopsis thaliana]
		BnaC06g04440D	5132431	5134611	AT1G51200.4	zinc finger an1-like family protein [Brassica rapa]
		BnaC06g04450D	5135836	5136682		-
		BnaC06g04460D	5136806	5137443	AT2G37220.1	chloroplast RNA binding protein [Arabidopsis thaliana] &gt;gi|12230623|sp|Q9ZUU4.1|ROC1_ARATH RecName: Full=Ribonucleoprotein At2g37220, chloroplastic; Flags: Precursor &gt;gi|13877809|gb|AAK43982.1|AF370167_1 putative RNA-binding protein [Arabidopsis thaliana] &gt;gi|4056477|gb|AAC98043.1| putative RNA-binding protein [Arabidopsis thaliana] &gt;gi|15081717|gb|AAK82513.1| At2g37220/F3G5.1 [Arabid…
		BnaC06g04470D	5138089	5139474	AT1G51210.1	UDP-glucoronosyl/UDP-glucosyl transferase family protein [Arabidopsis lyrata subsp. lyrata] &gt;gi|297337465|gb|EFH67882.1| UDP-glucoronosyl/UDP-glucosyl transferase family protein [Arabidopsis lyrata subsp. lyrata]
		BnaC06g04480D	5156489	5158042	AT1G51210.1	UDP-glucoronosyl/UDP-glucosyl transferase family protein [Arabidopsis lyrata subsp. lyrata] &gt;gi|297337465|gb|EFH67882.1| UDP-glucoronosyl/UDP-glucosyl transferase family protein [Arabidopsis lyrata subsp. lyrata]
		BnaC06g04490D	5158405	5160445	AT1G51220.1	WIP domain protein 5 [Arabidopsis thaliana] &gt;gi|18376498|emb|CAC86167.1| WIP5 protein [Arabidopsis thaliana] &gt;gi|332194517|gb|AEE32638.1| WIP domain protein 5 [Arabidopsis thaliana]
		BnaC06g04500D	5176275	5177815		hypothetical protein EUTSA_v10024217mg [Eutrema salsugineum] &gt;gi|557113580|gb|ESQ53863.1| hypothetical protein EUTSA_v10024217mg [Eutrema salsugineum]
		BnaC06g04510D	5181346	5181968	AT1G32750.1	histone acetyltransferase of the CBP family 13 [Arabidopsis thaliana] &gt;gi|75157524|sp|Q8LRK9.1|TAF1_ARATH RecName: Full=Transcription initiation factor TFIID subunit 1; AltName: Full=TAFII250-A; AltName: Full=TBP-associated factor 1; Short=AtTAF1; AltName: Full=Transcription initiation factor TFIID subunit 1-A &gt;gi|21105767|gb|AAM34782.1|AF510669_1 HAF1 [Arabidopsis thaliana] &gt;gi|33219340…
		BnaC06g04520D	5183174	5184666	AT1G51390.1	Similar to human CGI-33 protein [Arabidopsis thaliana]
		BnaC06g04530D	5185273	5185794	AT1G51400.1	photosystem II 5 kD protein [Arabidopsis lyrata subsp. lyrata] &gt;gi|297340155|gb|EFH70572.1| photosystem II 5 kD protein [Arabidopsis lyrata subsp. lyrata]
		BnaC06g04540D	5190990	5193130	AT1G51405.1	myosin-related protein [Arabidopsis thaliana] &gt;gi|332194543|gb|AEE32664.1| myosin-related protein [Arabidopsis thaliana]
		BnaC06g04550D	5206447	5207547	AT1G51410.1	cinnamyl alcohol dehydrogenase [Pyrus pyrifolia]
		BnaC06g04560D	5211398	5212952	AT1G51440.1	lipase class 3 family protein [Arabidopsis lyrata subsp. lyrata] &gt;gi|297337481|gb|EFH67898.1| lipase class 3 family protein [Arabidopsis lyrata subsp. lyrata]
		BnaC06g04570D	5219521	5220318	AT2G07760.1	zinc knuckle (CCHC-type) family protein [Arabidopsis thaliana] &gt;gi|3327395|gb|AAC26677.1| putative Ta11-like non-LTR retroelement protein [Arabidopsis thaliana] &gt;gi|330251037|gb|AEC06131.1| zinc knuckle (CCHC-type) family protein [Arabidopsis thaliana]
		BnaC06g04580D	5221222	5223516	AT1G51450.1	SPla/RYanodine receptor domain-containing protein [Arabidopsis lyrata subsp. lyrata] &gt;gi|297337482|gb|EFH67899.1| SPla/RYanodine receptor domain-containing protein [Arabidopsis lyrata subsp. lyrata]
		BnaC06g04590D	5223859	5229566	AT1G51460.1	ABC transporter G family member 13 [Arabidopsis thaliana] &gt;gi|75333523|sp|Q9C8J8.1|AB13G_ARATH RecName: Full=ABC transporter G family member 13; Short=ABC transporter ABCG.13; Short=AtABCG13; AltName: Full=White-brown complex homolog protein 13; Short=AtWBC13 &gt;gi|12325372|gb|AAG52631.1|AC024261_18 ATP-dependent transmembrane transporter, putative; 59412-63615 [Arabidopsis thaliana] &gt;gi|3…
		BnaC06g04600D	5251042	5252920	AT1G51510.1	RNA binding protein [Raphanus sativus var. raphanistroides]
		BnaC06g04610D	5261286	5261637	AT1G72350.1	MADS-box protein [Arabidopsis lyrata subsp. lyrata] &gt;gi|297334711|gb|EFH65129.1| MADS-box protein [Arabidopsis lyrata subsp. lyrata]
		BnaC06g04620D	5273050	5278185	AT1G51538.1	Aminotransferase-like, plant mobile domain family protein [Arabidopsis thaliana] &gt;gi|332194559|gb|AEE32680.1| Aminotransferase-like, plant mobile domain family protein [Arabidopsis thaliana]
		BnaC06g04630D	5278482	5281597	AT1G50790.1	unknown [Arabidopsis thaliana]
		BnaC06g04640D	5281712	5282367	AT1G51520.2	nucleic acid binding protein [Arabidopsis lyrata subsp. lyrata] &gt;gi|297337485|gb|EFH67902.1| nucleic acid binding protein [Arabidopsis lyrata subsp. lyrata]
		BnaC06g04650D	5284104	5286823	AT5G27260.1	uncharacterized protein [Arabidopsis thaliana] &gt;gi|332006281|gb|AED93664.1| uncharacterized protein AT5G27260 [Arabidopsis thaliana]
		BnaC06g04660D	5300902	5303758	AT1G50820.1	unknown [Arabidopsis thaliana]
		BnaC06g04670D	5304137	5308351	AT1G51590.1	mannosyl-oligosaccharide 1,2-alpha-mannosidase MNS1 [Arabidopsis thaliana] &gt;gi|75168874|sp|Q9C512.1|MNS1_ARATH RecName: Full=Mannosyl-oligosaccharide 1,2-alpha-mannosidase MNS1; Short=AtMANIb; AltName: Full=Alpha-mannosidase IB &gt;gi|12321674|gb|AAG50876.1|AC025294_14 mannosyl-oligosaccharide alpha-1,2-mannosidase, putative [Arabidopsis thaliana] &gt;gi|12325364|gb|AAG52623.1|AC024261_10 mann…
		BnaC06g04680D	5308469	5310963		-
seq-new-rs28637	44197394	BnaC07g46470D	44080369	44082762	AT4G37320.1	cytochrome P450, family 81, subfamily D, polypeptide 5 [Arabidopsis thaliana] &gt;gi|4376088|emb|CAB16770.1| cytochrome P450-like protein [Arabidopsis thaliana] &gt;gi|7270715|emb|CAB80398.1| cytochrome P450-like protein [Arabidopsis thaliana] &gt;gi|27754487|gb|AAO22691.1| putative cytochrome p450 family protein [Arabidopsis thaliana] &gt;gi|28394071|gb|AAO42443.1| putative cytochrome p450 famil…
		BnaC07g46480D	44102357	44104803	AT4G37370.1	unnamed protein product [Thellungiella halophila]
		BnaC07g46490D	44105433	44105505		-
		BnaC07g46500D	44105618	44106242		-
		BnaC07g46510D	44108317	44109743		expressed protein [Arabidopsis lyrata subsp. lyrata] &gt;gi|297312783|gb|EFH43206.1| expressed protein [Arabidopsis lyrata subsp. lyrata]
		BnaC07g46520D	44115941	44116329	AT4G37460.1	putative protein [Arabidopsis thaliana] &gt;gi|7270728|emb|CAB80411.1| putative protein [Arabidopsis thaliana]
		BnaC07g46530D	44116387	44120719	AT4G37460.1	putative protein [Arabidopsis thaliana] &gt;gi|7270728|emb|CAB80411.1| putative protein [Arabidopsis thaliana]
		BnaC07g46540D	44128371	44128524	AT4G37510.1	uncharacterized protein [Arabidopsis thaliana] &gt;gi|330255847|gb|AEC10941.1| uncharacterized protein AT2G48121 [Arabidopsis thaliana]
		BnaC07g46550D	44128573	44129071	AT4G37510.1	unknown [Zea mays]
		BnaC07g46560D	44131862	44133710	AT4G37520.1	peroxidase ATP9a [Arabidopsis thaliana]
		BnaC07g46570D	44136374	44136879		-
		BnaC07g46580D	44138445	44139600	AT4G37540.1	unknown [Arabidopsis thaliana]
		BnaC07g46590D	44151974	44152127	AT4G12040.2	AT4G12040 [Arabidopsis thaliana]
		BnaC07g46600D	44153173	44154945	AT4G37580.1	putative N-acetyltransferase [Arabidopsis thaliana] &gt;gi|75102696|sp|Q42381.1|HLS1_ARATH RecName: Full=Probable N-acetyltransferase HLS1; AltName: Full=Protein CONSTITUTIVE PHOTOMORPHOGENIC 3; AltName: Full=Protein HOOKLESS 1; AltName: Full=Protein UNUSUAL SUGAR RESPONSE 2 &gt;gi|1277090|gb|AAB03773.1| putative N-acetyltransferase hookless1 [Arabidopsis thaliana] &gt;gi|1277092|gb|AAB03774.1| p…
		BnaC07g46610D	44157481	44160623	AT4G37590.1	putative protein [Arabidopsis thaliana] &gt;gi|20148337|gb|AAM10059.1| putative protein [Arabidopsis thaliana]
		BnaC07g46620D	44162834	44164121	AT4G37608.1	PREDICTED: uncharacterized protein LOC102631394 [Citrus sinensis]
		BnaC07g46630D	44164231	44165923	AT4G37610.1	BTB and TAZ domain protein 5 [Arabidopsis thaliana] &gt;gi|75255062|sp|Q6EJ98.1|BT5_ARATH RecName: Full=BTB/POZ and TAZ domain-containing protein 5; AltName: Full=BTB and TAZ domain protein 5 &gt;gi|36955924|gb|AAQ87008.1| BTB and TAZ domain protein 5 [Arabidopsis thaliana] &gt;gi|94442425|gb|ABF19000.1| At4g37610 [Arabidopsis thaliana] &gt;gi|332661416|gb|AEE86816.1| BTB and TAZ domain protein 5…
		BnaC07g46640D	44168659	44169338	AT4G30070.1	unknown [Arabidopsis thaliana]
		BnaC07g46650D	44176390	44178158	AT4G37630.1	CYCD5_1 [Arabidopsis lyrata subsp. lyrata] &gt;gi|297314815|gb|EFH45238.1| CYCD5_1 [Arabidopsis lyrata subsp. lyrata]
		BnaC07g46660D	44180544	44185434	AT4G37640.1	calcium-transporting ATPase 2 [Arabidopsis thaliana] &gt;gi|12229639|sp|O81108.1|ACA2_ARATH RecName: Full=Calcium-transporting ATPase 2, plasma membrane-type; AltName: Full=Ca(2+)-ATPase isoform 2 &gt;gi|3335060|gb|AAC26997.1| plasma membrane-type calcium ATPase [Arabidopsis thaliana] &gt;gi|4468989|emb|CAB38303.1| plasma membrane-type calcium ATPase (ACA2) [Arabidopsis thaliana] &gt;gi|7270746|e…
		BnaC07g46670D	44192543	44194469	AT4G37650.1	protein SHORT-ROOT [Arabidopsis thaliana] &gt;gi|75213595|sp|Q9SZF7.1|SHR_ARATH RecName: Full=Protein SHORT-ROOT; Short=AtSHR; AltName: Full=GRAS family protein 26; Short=AtGRAS-26; AltName: Full=Protein SHOOT GRAVITROPISM 7 &gt;gi|8453100|gb|AAF75234.1|AF233752_1 short-root protein [Arabidopsis thaliana] &gt;gi|4468990|emb|CAB38304.1| putative protein [Arabidopsis thaliana] &gt;gi|7270747|emb|CA…
		BnaC07g46680D	44196310	44196817	AT4G37660.1	ribosomal protein L12 family protein [Arabidopsis lyrata subsp. lyrata] &gt;gi|297314813|gb|EFH45236.1| ribosomal protein L12 family protein [Arabidopsis lyrata subsp. lyrata]
		BnaC07g46690D	44196879	44199217	AT4G37670.2	N-acetyl-l-glutamate synthase 2 [Arabidopsis thaliana] &gt;gi|544604192|sp|B5X4Z4.1|NAGS2_ARATH RecName: Full=Probable amino-acid acetyltransferase NAGS2, chloroplastic; AltName: Full=N-acetylglutamate synthase 2; Flags: Precursor &gt;gi|209414522|gb|ACI46501.1| At4g37670 [Arabidopsis thaliana] &gt;gi|332661422|gb|AEE86822.1| N-acetyl-l-glutamate synthase 2 [Arabidopsis thaliana]
		BnaC07g46700D	44201167	44203292	AT4G37680.2	heptahelical transmembrane protein HHP4 [Arabidopsis thaliana] &gt;gi|334187249|ref|NP_001190946.1| heptahelical transmembrane protein HHP4 [Arabidopsis thaliana] &gt;gi|13430522|gb|AAK25883.1|AF360173_1 unknown protein [Arabidopsis thaliana] &gt;gi|4468993|emb|CAB38307.1| putative protein [Arabidopsis thaliana] &gt;gi|7270750|emb|CAB80433.1| putative protein [Arabidopsis thaliana] &gt;gi|1581061…
		BnaC07g46710D	44207749	44209066	AT4G37690.1	glycosyltransferase 6 [Arabidopsis thaliana] &gt;gi|46576348|sp|Q9SZG1.1|GT6_ARATH RecName: Full=Glycosyltransferase 6; Short=AtGT6 &gt;gi|4468994|emb|CAB38308.1| putative protein [Arabidopsis thaliana] &gt;gi|7270752|emb|CAB80434.1| putative protein [Arabidopsis thaliana] &gt;gi|111074500|gb|ABH04623.1| At4g37690 [Arabidopsis thaliana] &gt;gi|332661428|gb|AEE86828.1| glycosyltransferase 6 [Arabi…
		BnaC07g46720D	44211867	44212317	AT4G37700.1	PREDICTED: uncharacterized protein LOC102662938 [Glycine max]
		BnaC07g46730D	44214158	44214503	AT4G37710.1	unknown [Arabidopsis thaliana]
		BnaC07g46740D	44214954	44215307	AT4G37720.1	phytosulfokine 6 precursor [Arabidopsis thaliana] &gt;gi|18203450|sp|Q9SZG4.1|PSK4_ARATH RecName: Full=Putative phytosulfokines 4; Short=AtPSK4; Contains: RecName: Full=Phytosulfokine-alpha-like; Short=PSK-alpha-like; Short=Phytosulfokine-a-like; Contains: RecName: Full=Phytosulfokine-beta; Short=PSK-beta; Short=Phytosulfokine-b; Flags: Precursor &gt;gi|4468997|emb|CAB38311.1| putative protein [A…
		BnaC07g46750D	44226956	44227721	AT4G37730.1	predicted protein [Arabidopsis lyrata subsp. lyrata] &gt;gi|297314804|gb|EFH45227.1| predicted protein [Arabidopsis lyrata subsp. lyrata]
		BnaC07g46760D	44228444	44230503	AT4G37740.1	growth-regulating factor 2 [Brassica napus]
		BnaC07g46770D	44253479	44255091	AT4G37750.1	CKC [Arabidopsis thaliana]
		BnaC07g46780D	44289741	44291522	AT4G37800.1	xyloglucan endotransglycosylase [Brassica rapa subsp. pekinensis]
		BnaC07g46790D	44296683	44297067		-
		BnaC07g46800D	44299581	44302729	AT4G37870.1	phosphoenolpyruvate carboxykinase [ATP] [Arabidopsis thaliana] &gt;gi|12230482|sp|Q9T074.1|PCKA_ARATH RecName: Full=Phosphoenolpyruvate carboxykinase [ATP]; Short=PEP carboxykinase; Short=PEPCK &gt;gi|13937137|gb|AAK50062.1|AF372922_1 AT4g37870/T28I19_150 [Arabidopsis thaliana] &gt;gi|4490732|emb|CAB38935.1| phosphoenolpyruvate carboxykinase (ATP)-like protein [Arabidopsis thaliana] &gt;gi|727077…
seq-new-rs46639	35175730	BnaC07g30730D	35071330	35072932	AT5G23535.1	50S ribosomal protein L24-like protein [Arabidopsis thaliana] &gt;gi|297808355|ref|XP_002872061.1| KOW domain-containing protein [Arabidopsis lyrata subsp. lyrata] &gt;gi|8809706|dbj|BAA97247.1| 50S ribosomal protein L24 [Arabidopsis thaliana] &gt;gi|44681334|gb|AAS47607.1| At5g23535 [Arabidopsis thaliana] &gt;gi|45773844|gb|AAS76726.1| At5g23535 [Arabidopsis thaliana] &gt;gi|110735795|dbj|BAE998…
		BnaC07g30740D	35074749	35077520	AT5G23530.1	unknown [Arabidopsis thaliana]
		BnaC07g30750D	35081327	35083765	AT5G23520.1	smr (Small MutS Related) domain-containing protein [Arabidopsis thaliana] &gt;gi|8809708|dbj|BAA97249.1| unnamed protein product [Arabidopsis thaliana] &gt;gi|22531192|gb|AAM97100.1| unknown protein [Arabidopsis thaliana] &gt;gi|23198016|gb|AAN15535.1| unknown protein [Arabidopsis thaliana] &gt;gi|332005795|gb|AED93178.1| smr (Small MutS Related) domain-containing protein [Arabidopsis thaliana]
		BnaC07g30760D	35083819	35089665	AT5G23490.1	uncharacterized protein [Arabidopsis thaliana] &gt;gi|332005792|gb|AED93175.1| uncharacterized protein AT5G23490 [Arabidopsis thaliana]
		BnaC07g30770D	35090890	35092007	AT4G11000.1	contains similarity to Zea mays embryogenesis transmembrane protein (GB:X97570) [Arabidopsis thaliana]
		BnaC07g30780D	35092065	35092280		-
		BnaC07g30790D	35094855	35099131	AT5G23450.2	ATLCBK1 [Arabidopsis lyrata subsp. lyrata] &gt;gi|297319969|gb|EFH50391.1| ATLCBK1 [Arabidopsis lyrata subsp. lyrata]
		BnaC07g30800D	35099929	35100240	AT5G23440.1	lipoic acid synthase-like protein [Brassica rapa]
		BnaC07g30810D	35110717	35115602	AT5G23430.1	Katanin p80 WD40 repeat-containing subunit B1-1 [Arabidopsis thaliana] &gt;gi|73620972|sp|Q8H0T9.3|KTNB1_ARATH RecName: Full=Katanin p80 WD40 repeat-containing subunit B1 homolog &gt;gi|25083345|gb|AAN72064.1| putative protein [Arabidopsis thaliana] &gt;gi|332005783|gb|AED93166.1| Katanin p80 WD40 repeat-containing subunit B1-1 [Arabidopsis thaliana]
		BnaC07g30820D	35117708	35120213	AT5G23420.1	high-mobility group B6 protein [Arabidopsis thaliana] &gt;gi|75245985|sp|Q8LDF9.1|HMGB7_ARATH RecName: Full=High mobility group B protein 7; AltName: Full=Nucleosome/chromatin assembly factor group D 07; Short=Nucleosome/chromatin assembly factor group D 7 &gt;gi|21554154|gb|AAM63233.1| unknown [Arabidopsis thaliana] &gt;gi|26452394|dbj|BAC43282.1| unknown protein [Arabidopsis thaliana] &gt;gi|33…
		BnaC07g30830D	35120559	35122435	AT5G23400.1	leucine-rich repeat-containing protein [Arabidopsis thaliana] &gt;gi|9759078|dbj|BAB09556.1| disease resistance protein-like [Arabidopsis thaliana] &gt;gi|20260368|gb|AAM13082.1| unknown protein [Arabidopsis thaliana] &gt;gi|28059016|gb|AAO29978.1| unknown protein [Arabidopsis thaliana] &gt;gi|332005777|gb|AED93160.1| leucine-rich repeat-containing protein [Arabidopsis thaliana]
		BnaC07g30840D	35125476	35126845	AT5G23395.1	protein MITOCHONDRIAL INTERMEMBRANE SPACE ASSEMBLY MACHINERY 40 [Arabidopsis thaliana] &gt;gi|26450246|dbj|BAC42240.1| unknown protein [Arabidopsis thaliana] &gt;gi|28827550|gb|AAO50619.1| unknown protein [Arabidopsis thaliana] &gt;gi|332005776|gb|AED93159.1| Cox19-like CHCH family protein [Arabidopsis thaliana]
		BnaC07g30850D	35126956	35130739	AT5G23390.1	uncharacterized protein [Arabidopsis thaliana] &gt;gi|19699053|gb|AAL90894.1| AT5g23390/T32G24_2 [Arabidopsis thaliana] &gt;gi|332005775|gb|AED93158.1| uncharacterized protein AT5G23390 [Arabidopsis thaliana]
		BnaC07g30860D	35144440	35145391	AT5G23370.1	putative GEM-like protein 8 [Arabidopsis thaliana] &gt;gi|75171743|sp|Q9FMW4.1|GEML8_ARATH RecName: Full=Putative GEM-like protein 8 &gt;gi|10177826|dbj|BAB11192.1| unnamed protein product [Arabidopsis thaliana] &gt;gi|332005773|gb|AED93156.1| putative GEM-like protein 8 [Arabidopsis thaliana]
		BnaC07g30870D	35148487	35148667		-
		BnaC07g30880D	35156020	35156672	AT5G23370.1	putative GEM-like protein 8 [Arabidopsis thaliana] &gt;gi|75171743|sp|Q9FMW4.1|GEML8_ARATH RecName: Full=Putative GEM-like protein 8 &gt;gi|10177826|dbj|BAB11192.1| unnamed protein product [Arabidopsis thaliana] &gt;gi|332005773|gb|AED93156.1| putative GEM-like protein 8 [Arabidopsis thaliana]
		BnaC07g30890D	35161770	35162776	AT1G11270.2	predicted protein [Arabidopsis lyrata subsp. lyrata] &gt;gi|297326612|gb|EFH57032.1| predicted protein [Arabidopsis lyrata subsp. lyrata]
		BnaC07g30900D	35165359	35165887	AT2G17280.2	phosphoglycerate mutase-like protein [Arabidopsis thaliana] &gt;gi|145328742|ref|NP_001077906.1| phosphoglycerate mutase-like protein [Arabidopsis thaliana] &gt;gi|26450629|dbj|BAC42426.1| unknown protein [Arabidopsis thaliana] &gt;gi|30017299|gb|AAP12883.1| At2g17280 [Arabidopsis thaliana] &gt;gi|330251513|gb|AEC06607.1| phosphoglycerate mutase-like protein [Arabidopsis thaliana] &gt;gi|33025151…
		BnaC07g30910D	35173555	35174815	AT4G21750.2	homeobox-leucine zipper protein MERISTEM L1 [Arabidopsis thaliana] &gt;gi|79325215|ref|NP_001031692.1| homeobox-leucine zipper protein MERISTEM L1 [Arabidopsis thaliana] &gt;gi|75330714|sp|Q8RWU4.1|ATML1_ARATH RecName: Full=Homeobox-leucine zipper protein MERISTEM L1; AltName: Full=HD-ZIP protein ATML1; AltName: Full=Homeodomain transcription factor ATML1 &gt;gi|20268701|gb|AAM14054.1| putative L…
		BnaC07g30920D	35174865	35176629	AT1G33270.1	unknown protein [Arabidopsis thaliana]
		BnaC07g30930D	35195671	35196841	AT1G33410.2	unknown protein; 42586-33527 [Arabidopsis thaliana]
		BnaC07g30940D	35220303	35221298	AT1G33410.1	unknown protein; 42586-33527 [Arabidopsis thaliana]
		BnaC07g30950D	35231146	35234433	AT5G60980.2	nuclear transport factor 2 and RNA recognition motif domain-containing protein [Arabidopsis thaliana] &gt;gi|10177321|dbj|BAB10647.1| unnamed protein product [Arabidopsis thaliana] &gt;gi|17063173|gb|AAL32982.1| AT5g60980/MSL3_100 [Arabidopsis thaliana] &gt;gi|27764908|gb|AAO23575.1| At5g60980/MSL3_100 [Arabidopsis thaliana] &gt;gi|332010024|gb|AED97407.1| nuclear transport factor 2 and RNA recog…
		BnaC07g30960D	35234624	35240473	AT5G60990.1	RPA70-kDa subunit B [Arabidopsis thaliana] &gt;gi|75337075|sp|Q9SD82.1|RFA1B_ARATH RecName: Full=Replication protein A 70 kDa DNA-binding subunit B; Short=AtRPA70B; AltName: Full=AtRPA1-5; AltName: Full=Replication factor A protein 1B; AltName: Full=Replication protein A 1B; Short=AtRPA1B &gt;gi|6562316|emb|CAB62614.1| replication factor A-like protein [Arabidopsis thaliana] &gt;gi|332003852|gb|A…
		BnaC07g30970D	35241902	35246560	AT5G61010.2	exocyst subunit exo70 family protein E2 [Arabidopsis thaliana] &gt;gi|79331752|ref|NP_001032116.1| exocyst subunit exo70 family protein E2 [Arabidopsis thaliana] &gt;gi|9759448|dbj|BAB10364.1| leucine zipper protein-like [Arabidopsis thaliana] &gt;gi|15215764|gb|AAK91427.1| AT5g61010/maf19_10 [Arabidopsis thaliana] &gt;gi|16974329|gb|AAL31149.1| AT5g61010/maf19_10 [Arabidopsis thaliana] &gt;gi|22…
		BnaC07g30980D	35246781	35249071	AT5G61040.1	uncharacterized protein [Arabidopsis thaliana] &gt;gi|9759451|dbj|BAB10367.1| unnamed protein product [Arabidopsis thaliana] &gt;gi|332010032|gb|AED97415.1| uncharacterized protein AT5G61040 [Arabidopsis thaliana]
		BnaC07g30990D	35249187	35252572	AT5G61060.1	histone deacetylase 5 [Arabidopsis thaliana] &gt;gi|75247631|sp|Q8RX28.1|HDA5_ARATH RecName: Full=Histone deacetylase 5 &gt;gi|20259320|gb|AAM13986.1| putative histone deacetylase [Arabidopsis thaliana] &gt;gi|21539579|gb|AAM53342.1| histone deacetylase-like protein [Arabidopsis thaliana] &gt;gi|23197730|gb|AAN15392.1| histone deacetylase-like protein [Arabidopsis thaliana] &gt;gi|332010034|gb|AE…
		BnaC07g31000D	35252705	35255041	AT5G61090.1	polynucleotidyl transferase, ribonuclease H-like superfamily protein [Arabidopsis thaliana] &gt;gi|9759455|dbj|BAB10371.1| unnamed protein product [Arabidopsis thaliana] &gt;gi|332010037|gb|AED97420.1| polynucleotidyl transferase, ribonuclease H-like superfamily protein [Arabidopsis thaliana]
		BnaC07g31010D	35266673	35272914	AT5G61120.1	zinc ion binding protein [Arabidopsis lyrata subsp. lyrata] &gt;gi|297312252|gb|EFH42676.1| zinc ion binding protein [Arabidopsis lyrata subsp. lyrata]
		BnaC07g31020D	35273678	35275807	AT5G61130.1	plasmodesmata callose-binding protein 1 [Arabidopsis thaliana] &gt;gi|75171904|sp|Q9FNQ2.1|E13L2_ARATH RecName: Full=Glucan endo-1,3-beta-glucosidase-like protein 2; Flags: Precursor &gt;gi|9759459|dbj|BAB10375.1| unnamed protein product [Arabidopsis thaliana] &gt;gi|28392980|gb|AAO41925.1| putative glycosyl hydrolase family 17 protein [Arabidopsis thaliana] &gt;gi|28827768|gb|AAO50728.1| putativ…
Bn-scaff_17740_1-p834125	30371779	BnaC07g23880D	30267267	30267345		-
		BnaC07g23890D	30297691	30298483	AT4G36630.1	AT4G36630 [Arabidopsis thaliana]
		BnaC07g23900D	30314951	30316680		-
		BnaC07g23910D	30323247	30323975		-
		BnaC07g23920D	30325634	30329963	AT3G26840.1	phytyl ester synthesis and diacylglycerol acyltransferase activity protein [Arabidopsis thaliana] &gt;gi|75335577|sp|Q9LW26.1|Y3684_ARATH RecName: Full=Acyltransferase-like protein At3g26840, chloroplastic; Flags: Precursor &gt;gi|13430466|gb|AAK25855.1|AF360145_1 unknown protein [Arabidopsis thaliana] &gt;gi|9279674|dbj|BAB01231.1| unnamed protein product [Arabidopsis thaliana] &gt;gi|15810663|g…
		BnaC07g23930D	30330254	30334028	AT3G26840.1	esterase/lipase/thioesterase family protein [Arabidopsis lyrata subsp. lyrata] &gt;gi|297321186|gb|EFH51607.1| esterase/lipase/thioesterase family protein [Arabidopsis lyrata subsp. lyrata]
		BnaC07g23940D	30338363	30338765	AT3G27331.1	F9C16.21 [Arabidopsis thaliana] &gt;gi|326937570|emb|CBL43002.1| S Protein Homologue 68 [Arabidopsis thaliana]
		BnaC07g23950D	30351407	30352585	AT1G14000.1	PREDICTED: dual specificity protein kinase splA-like isoform X2 [Solanum tuberosum]
		BnaC07g23960D	30355091	30355500	AT3G27331.1	F9C16.21 [Arabidopsis thaliana] &gt;gi|326937570|emb|CBL43002.1| S Protein Homologue 68 [Arabidopsis thaliana]
		BnaC07g23970D	30361609	30362014	AT3G26860.2	S Protein Homologue 16 [Arabidopsis thaliana]
		BnaC07g23980D	30366008	30369939	AT3G26890.5	uncharacterized protein [Arabidopsis thaliana] &gt;gi|30688542|ref|NP_850637.1| uncharacterized protein [Arabidopsis thaliana] &gt;gi|79313770|ref|NP_001030777.1| uncharacterized protein [Arabidopsis thaliana] &gt;gi|186510468|ref|NP_001118709.1| uncharacterized protein [Arabidopsis thaliana] &gt;gi|186510470|ref|NP_001118710.1| uncharacterized protein [Arabidopsis thaliana] &gt;gi|15293103|gb|AA…
		BnaC07g23990D	30370206	30372653	AT3G26900.3	shikimate kinase family protein [Arabidopsis lyrata subsp. lyrata] &gt;gi|297322838|gb|EFH53259.1| shikimate kinase family protein [Arabidopsis lyrata subsp. lyrata]
		BnaC07g24000D	30372701	30375858	AT3G26910.2	hydroxyproline-rich glycoprotein family protein [Arabidopsis lyrata subsp. lyrata] &gt;gi|297322839|gb|EFH53260.1| hydroxyproline-rich glycoprotein family protein [Arabidopsis lyrata subsp. lyrata]
		BnaC07g24010D	30376381	30378347	AT4G00160.1	RecName: Full=F-box/FBD/LRR-repeat protein At3g26920
		BnaC07g24020D	30379888	30382699	AT3G26930.1	RecName: Full=F-box/FBD/LRR-repeat protein At3g26920
		BnaC07g24030D	30458203	30460934	AT3G27170.1	chloride channel protein CLC-b [Arabidopsis thaliana] &gt;gi|41688457|sp|P92942.1|CLCB_ARATH RecName: Full=Chloride channel protein CLC-b; Short=AtCLC-b; AltName: Full=CBS domain-containing protein CBSCLC7 &gt;gi|1742955|emb|CAA96058.1| CLC-b chloride channel protein [Arabidopsis thaliana] &gt;gi|9294082|dbj|BAB01934.1| CLC-d chloride channel; anion channel protein [Arabidopsis thaliana] &gt;gi|1…
		BnaC07g24040D	30461059	30464103	AT3G27180.1	S-adenosylmethionine-dependent methyltransferase-domain containing protein [Arabidopsis thaliana] &gt;gi|190341123|gb|ACE74720.1| At3g27180 [Arabidopsis thaliana] &gt;gi|332643755|gb|AEE77276.1| S-adenosylmethionine-dependent methyltransferase-domain containing protein [Arabidopsis thaliana]
		BnaC07g24050D	30464294	30466337	AT5G42120.1	lectin protein kinase family protein [Arabidopsis lyrata subsp. lyrata] &gt;gi|297309654|gb|EFH40078.1| lectin protein kinase family protein [Arabidopsis lyrata subsp. lyrata]
		BnaC07g24060D	30466450	30470225	AT3G27190.1	uridine kinase-like 2 [Arabidopsis thaliana] &gt;gi|75335099|sp|Q9LK34.1|UKL2_ARATH RecName: Full=Uridine kinase-like protein 2, chloroplastic; Includes: RecName: Full=Uridine kinase; Short=UK; Includes: RecName: Full=Putative uracil phosphoribosyltransferase; Short=UPRTase; AltName: Full=UMP pyrophosphorylase; Flags: Precursor &gt;gi|9294212|dbj|BAB02114.1| uridine kinase-like protein [Arabidops…
		BnaC07g24070D	30475443	30476440	AT3G27200.1	blue copper protein, putative [Arabidopsis thaliana]
Bn-scaff_18202_1-p1536412	22287865	BnaC07g16240D	22185558	22187783	AT5G67130.1	phospholipase C [Arabidopsis lyrata subsp. lyrata] &gt;gi|297312551|gb|EFH42975.1| phospholipase C [Arabidopsis lyrata subsp. lyrata]
		BnaC07g16250D	22199013	22199505	AT5G19270.1	Very similar to retrotransposon reverse transcriptase [Arabidopsis thaliana]
		BnaC07g16260D	22241879	22242014		-
		BnaC07g16270D	22243184	22243415		-
		BnaC07g16280D	22253891	22255044	AT5G67120.1	RING/U-box domain-containing protein [Arabidopsis thaliana] &gt;gi|10177599|dbj|BAB10946.1| unnamed protein product [Arabidopsis thaliana] &gt;gi|332010921|gb|AED98304.1| RING/U-box domain-containing protein [Arabidopsis thaliana]
		BnaC07g16290D	22259726	22260826	AT5G67110.1	transcription factor ALC [Arabidopsis thaliana] &gt;gi|75309083|sp|Q9FHA2.1|ALC_ARATH RecName: Full=Transcription factor ALC; AltName: Full=Basic helix-loop-helix protein 73; Short=AtbHLH73; Short=bHLH 73; AltName: Full=Protein ALCATRAZ; AltName: Full=Transcription factor EN 98; AltName: Full=bHLH transcription factor bHLH073 &gt;gi|10177598|dbj|BAB10945.1| unnamed protein product [Arabidopsis th…
		BnaC07g16300D	22260972	22268132	AT5G67100.1	DNA polymerase alpha catalytic subunit [Arabidopsis thaliana] &gt;gi|363548407|sp|Q9FHA3.2|DPOLA_ARATH RecName: Full=DNA polymerase alpha catalytic subunit &gt;gi|332010917|gb|AED98300.1| DNA polymerase alpha catalytic subunit [Arabidopsis thaliana]
		BnaC07g16310D	22268184	22269089	AT5G67100.1	DNA polymerase alpha catalytic subunit [Arabidopsis thaliana] &gt;gi|363548407|sp|Q9FHA3.2|DPOLA_ARATH RecName: Full=DNA polymerase alpha catalytic subunit &gt;gi|332010917|gb|AED98300.1| DNA polymerase alpha catalytic subunit [Arabidopsis thaliana]
		BnaC07g16320D	22272966	22274007	AT5G67080.1	mitogen-activated protein kinase kinase kinase 19.1 [Brassica napus]
		BnaC07g16330D	22278598	22279154	AT5G67070.1	protein ralf-like 34 [Arabidopsis thaliana] &gt;gi|75170583|sp|Q9FHA6.1|RLF34_ARATH RecName: Full=Protein RALF-like 34; Flags: Precursor &gt;gi|13877899|gb|AAK44027.1|AF370212_1 unknown protein [Arabidopsis thaliana] &gt;gi|10177594|dbj|BAB10941.1| unnamed protein product [Arabidopsis thaliana] &gt;gi|22136922|gb|AAM91805.1| unknown protein [Arabidopsis thaliana] &gt;gi|332010914|gb|AED98297.1| p…
		BnaC07g16340D	22284440	22285165	AT5G67060.1	transcription factor HEC1 [Arabidopsis thaliana] &gt;gi|75309085|sp|Q9FHA7.1|HEC1_ARATH RecName: Full=Transcription factor HEC1; AltName: Full=Basic helix-loop-helix protein 88; Short=AtbHLH88; Short=bHLH 88; AltName: Full=Protein HECATE 1; AltName: Full=Transcription factor EN 118; AltName: Full=bHLH transcription factor bHLH088 &gt;gi|20127097|gb|AAM10961.1|AF488618_1 putative bHLH transcriptio…
		BnaC07g16350D	22308237	22311948	AT5G67030.1	zeaxanthin epoxidase [Brassica napus] &gt;gi|290783794|gb|ADD62493.1| zeaxanthin epoxidase [Brassica napus]
		BnaC07g16360D	22324768	22325935	AT5G67020.1	uncharacterized protein [Arabidopsis thaliana] &gt;gi|9758547|dbj|BAB08941.1| unnamed protein product [Arabidopsis thaliana] &gt;gi|115646816|gb|ABJ17128.1| At5g67020 [Arabidopsis thaliana] &gt;gi|332010908|gb|AED98291.1| uncharacterized protein AT5G67020 [Arabidopsis thaliana]
		BnaC07g16370D	22331846	22331963		-
		BnaC07g16380D	22343072	22344201	AT5G66990.1	RWP-RK domain-containing protein [Arabidopsis lyrata subsp. lyrata] &gt;gi|297310871|gb|EFH41295.1| RWP-RK domain-containing protein [Arabidopsis lyrata subsp. lyrata]
		BnaC07g16390D	22396959	22397229	AT5G66985.1	uncharacterized protein [Arabidopsis thaliana] &gt;gi|21593797|gb|AAM65764.1| unknown [Arabidopsis thaliana] &gt;gi|89111824|gb|ABD60684.1| At5g66985 [Arabidopsis thaliana] &gt;gi|332010904|gb|AED98287.1| uncharacterized protein AT5G66985 [Arabidopsis thaliana]
Bn-scaff_16445_1-p852506	35957815	BnaC08g40830D	35854478	35861042	AT1G12930.1	exportin 1-like protein domain-containing protein [Arabidopsis thaliana] &gt;gi|332190829|gb|AEE28950.1| exportin 1-like protein domain-containing protein [Arabidopsis thaliana]
		BnaC08g40840D	35861276	35862508	AT1G12910.1	protein LIGHT-REGULATED WD1 [Arabidopsis thaliana] &gt;gi|75335308|sp|Q9LPV9.1|LWD1_ARATH RecName: Full=WD repeat-containing protein LWD1; AltName: Full=Protein ANTHOCYANIN 11-A; Short=AtAN11-A; AltName: Full=Protein LIGHT-REGULATED WD1; AltName: Full=WD repeat-containing protein AN11-A &gt;gi|8698737|gb|AAF78495.1|AC012187_15 Identical to WD repeat protein ATAN11 from Arabidopsis thaliana gb|U94…
		BnaC08g40850D	35863232	35865234	AT1G12900.1	glyceraldehyde-3-phosphate dehydrogenase [Brassica rapa subsp. chinensis]
		BnaC08g40860D	35865307	35865991	AT1G12890.1	Contains similarity to AP2/EREBP-like transcription factor from Arabidopsis thaliana gb|AF216581 and contains Bacterial mutT protein PF|00293 and AP2 PF|00847 domains [Arabidopsis thaliana]
		BnaC08g40870D	35883155	35886643	AT1G12840.1	de-etiolated 3 [Arabidopsis lyrata subsp. lyrata] &gt;gi|297335815|gb|EFH66232.1| de-etiolated 3 [Arabidopsis lyrata subsp. lyrata]
		BnaC08g40880D	35886908	35887755	AT1G12830.1	PREDICTED: uncharacterized protein LOC101300747 [Fragaria vesca subsp. vesca]
		BnaC08g40890D	35892729	35895626	AT1G12820.1	auxin signaling F-box 3 protein [Arabidopsis thaliana] &gt;gi|75264146|sp|Q9LPW7.1|AFB3_ARATH RecName: Full=Protein AUXIN SIGNALING F-BOX 3 &gt;gi|8698729|gb|AAF78487.1|AC012187_7 Strong similarity to transport inhibitor response 1 (TIR1) from Arabidopsis thaliana gb|AF005047 [Arabidopsis thaliana] &gt;gi|20466151|gb|AAM20393.1| transport inhibitor response 1, putative [Arabidopsis thaliana] &gt;…
		BnaC08g40900D	35897543	35897996	AT1G12620.1	pentatricopeptide repeat-containing protein [Arabidopsis thaliana] &gt;gi|75167758|sp|Q9ASZ8.1|PPR37_ARATH RecName: Full=Pentatricopeptide repeat-containing protein At1g12620 &gt;gi|13605505|gb|AAK32746.1|AF361578_1 At1g12620/T12C24_25 [Arabidopsis thaliana] &gt;gi|24111307|gb|AAN46777.1| At1g12620/T12C24_25 [Arabidopsis thaliana] &gt;gi|332190781|gb|AEE28902.1| pentatricopeptide repeat-containin…
		BnaC08g40910D	35898067	35899474	AT1G12300.1	pentatricopeptide repeat-containing protein [Arabidopsis thaliana] &gt;gi|75178969|sp|Q9LPX2.1|PPR39_ARATH RecName: Full=Pentatricopeptide repeat-containing protein At1g12775, mitochondrial; Flags: Precursor &gt;gi|8698724|gb|AAF78482.1|AC012187_2 Contains similarity to an unknown protein F16M19.7 gi|6598837 from Arabidopsis thaliana BAC F16M19 gb|AC010795 and contains multiple PPR PF|01535 repea…
		BnaC08g40920D	35900896	35902042	AT3G22470.1	pentatricopeptide repeat-containing protein [Arabidopsis lyrata subsp. lyrata] &gt;gi|297331344|gb|EFH61763.1| pentatricopeptide repeat-containing protein [Arabidopsis lyrata subsp. lyrata]
		BnaC08g40930D	35902097	35902339		-
		BnaC08g40940D	35902491	35905474	AT1G12760.1	E3 ubiquitin-protein ligase [Arabidopsis thaliana] &gt;gi|75335230|sp|Q9LN71.1|RING1_ARATH RecName: Full=E3 ubiquitin-protein ligase At1g12760; AltName: Full=RING finger protein At1g12760 &gt;gi|9502381|gb|AAF88088.1|AC025417_16 T12C24.29 [Arabidopsis thaliana] &gt;gi|22531064|gb|AAM97036.1| unknown protein [Arabidopsis thaliana] &gt;gi|23198142|gb|AAN15598.1| unknown protein [Arabidopsis thalian…
		BnaC08g40950D	35906553	35908628	AT1G12740.1	T12C24.27 [Arabidopsis lyrata subsp. lyrata] &gt;gi|297335806|gb|EFH66223.1| T12C24.27 [Arabidopsis lyrata subsp. lyrata]
		BnaC08g40960D	35917165	35918980	AT1G12700.1	pentatricopeptide repeat(PPR)-containing protein At1g12700 [Arabidopsis thaliana]
		BnaC08g40970D	35919915	35921840	AT1G12300.1	F5O11.4 [Arabidopsis thaliana]
		BnaC08g40980D	35924959	35927503	AT1G12680.1	T12C24.22 [Arabidopsis thaliana]
		BnaC08g40990D	35930182	35930744	AT1G12663.1	putative pathogenesis-related protein [Arabidopsis thaliana] &gt;gi|380877138|sp|A8MRP4.1|THNL2_ARATH RecName: Full=Thionin-like protein 2; Flags: Precursor &gt;gi|332190789|gb|AEE28910.1| uncharacterized protein AT1G12663 [Arabidopsis thaliana]
		BnaC08g41000D	35932374	35932970	AT1G12663.1	putative pathogenesis-related protein [Arabidopsis thaliana] &gt;gi|380877138|sp|A8MRP4.1|THNL2_ARATH RecName: Full=Thionin-like protein 2; Flags: Precursor &gt;gi|332190789|gb|AEE28910.1| uncharacterized protein AT1G12663 [Arabidopsis thaliana]
		BnaC08g41010D	35934555	35935372	AT1G12663.1	putative pathogenesis-related protein [Arabidopsis thaliana] &gt;gi|380877138|sp|A8MRP4.1|THNL2_ARATH RecName: Full=Thionin-like protein 2; Flags: Precursor &gt;gi|332190789|gb|AEE28910.1| uncharacterized protein AT1G12663 [Arabidopsis thaliana]
		BnaC08g41020D	35936615	35937104	AT1G12660.1	predicted protein [Arabidopsis lyrata subsp. lyrata] &gt;gi|297335795|gb|EFH66212.1| predicted protein [Arabidopsis lyrata subsp. lyrata]
		BnaC08g41030D	35939889	35940377	AT1G12660.1	predicted protein [Arabidopsis lyrata subsp. lyrata] &gt;gi|297335795|gb|EFH66212.1| predicted protein [Arabidopsis lyrata subsp. lyrata]
		BnaC08g41040D	35941179	35943830	AT1G12650.4	predicted protein [Arabidopsis lyrata subsp. lyrata] &gt;gi|297335795|gb|EFH66212.1| predicted protein [Arabidopsis lyrata subsp. lyrata]
		BnaC08g41050D	35944757	35949975	AT1G12650.4	uncharacterized protein [Arabidopsis thaliana] &gt;gi|79317851|ref|NP_001031031.1| uncharacterized protein [Arabidopsis thaliana] &gt;gi|145323870|ref|NP_001077524.1| uncharacterized protein [Arabidopsis thaliana] &gt;gi|145323872|ref|NP_001077525.1| uncharacterized protein [Arabidopsis thaliana] &gt;gi|17933303|gb|AAL48234.1|AF446361_1 At1g12650/T12C24_1 [Arabidopsis thaliana] &gt;gi|20856106|gb…
		BnaC08g41060D	35950391	35950847		-
		BnaC08g41070D	35952840	35953642	AT1G12610.1	CBF6A [Brassica rapa subsp. chinensis]
		BnaC08g41080D	35954298	35956816	AT1G12580.1	phosphoenolpyruvate carboxylase-related kinase 1 [Arabidopsis thaliana] &gt;gi|8778638|gb|AAF79646.1|AC025416_20 F5O11.32 [Arabidopsis thaliana] &gt;gi|9502372|gb|AAF88079.1|AC025417_7 T12C24.12 [Arabidopsis thaliana] &gt;gi|16323176|gb|AAL15322.1| At1g12580/T12C24_10 [Arabidopsis thaliana] &gt;gi|23506015|gb|AAN28867.1| At1g12580/T12C24_10 [Arabidopsis thaliana] &gt;gi|332190778|gb|AEE28899.1| p…
		BnaC08g41090D	35958430	35959794	AT1G12560.1	alpha-expansin protein 7 [Brassica rapa]
		BnaC08g41100D	35960424	35960547		-
		BnaC08g41110D	35960603	35961496	AT1G12550.1	oxidoreductase family protein [Arabidopsis lyrata subsp. lyrata] &gt;gi|297335782|gb|EFH66199.1| oxidoreductase family protein [Arabidopsis lyrata subsp. lyrata]
		BnaC08g41120D	35967598	35968677	AT1G12550.1	oxidoreductase family protein [Arabidopsis lyrata subsp. lyrata] &gt;gi|297335782|gb|EFH66199.1| oxidoreductase family protein [Arabidopsis lyrata subsp. lyrata]
		BnaC08g41130D	35969704	35974204	AT1G12550.1	oxidoreductase family protein [Arabidopsis lyrata subsp. lyrata] &gt;gi|297335782|gb|EFH66199.1| oxidoreductase family protein [Arabidopsis lyrata subsp. lyrata]
		BnaC08g41140D	35976378	35977598	AT1G12530.1	predicted protein [Arabidopsis lyrata subsp. lyrata] &gt;gi|297338536|gb|EFH68953.1| predicted protein [Arabidopsis lyrata subsp. lyrata]
		BnaC08g41150D	35977722	35979358	AT1G12520.1	copper chaperone for SOD1 [Arabidopsis thaliana] &gt;gi|75263761|sp|Q9LD47.1|CCS_ARATH RecName: Full=Copper chaperone for superoxide dismutase, chloroplastic/cytosolic; Short=AtCCS; AltName: Full=Superoxide dismutase copper chaperone; Flags: Precursor &gt;gi|8778642|gb|AAF79650.1|AC025416_24 F5O11.26 [Arabidopsis thaliana] &gt;gi|9502393|gb|AAF88100.1|AC025417_28 T12C24.6 [Arabidopsis thaliana] &…
		BnaC08g41160D	35982460	35984259	AT1G12450.1	F5O11.19 [Arabidopsis thaliana]
		BnaC08g41170D	35984324	35987573		-
		BnaC08g41180D	35988630	35989483	AT1G12440.2	A20/AN1-like zinc finger family protein [Arabidopsis thaliana] &gt;gi|30682777|ref|NP_849652.1| A20/AN1-like zinc finger family protein [Arabidopsis thaliana] &gt;gi|73921294|sp|Q6NNI8.1|SAP1_ARATH RecName: Full=Zinc finger A20 and AN1 domain-containing stress-associated protein 1; Short=AtSAP1 &gt;gi|38566602|gb|AAR24191.1| At1g12440 [Arabidopsis thaliana] &gt;gi|40824063|gb|AAR92335.1| At1g1244…
		BnaC08g41190D	35989558	35989905	AT1G12430.2	kinesin-like protein PAK [Arabidopsis thaliana] &gt;gi|75173334|sp|Q9FZ06.1|ARK3_ARATH RecName: Full=Armadillo repeat-containing kinesin-like protein 3; AltName: Full=Phosphatidic acid kinase &gt;gi|9954168|gb|AAG08965.1|AF159052_1 kinesin-like protein [Arabidopsis thaliana] &gt;gi|162958327|dbj|BAF95587.1| armadillo repeat kinesin3 [Arabidopsis thaliana] &gt;gi|332190759|gb|AEE28880.1| kinesin-l…
		BnaC08g41200D	35990045	35993875	AT1G12300.1	unnamed protein product [Arabidopsis thaliana]
		BnaC08g41210D	35994020	35995048	AT1G12300.1	pentatricopeptide repeat-containing protein [Arabidopsis lyrata subsp. lyrata] &gt;gi|297331344|gb|EFH61763.1| pentatricopeptide repeat-containing protein [Arabidopsis lyrata subsp. lyrata]
		BnaC08g41220D	35995103	35995345		-
		BnaC08g41230D	35995406	35995660		-
		BnaC08g41240D	35995800	35999452	AT5G65850.1	F-box protein [Arabidopsis thaliana] &gt;gi|75170652|sp|Q9FHP3.1|FB300_ARATH RecName: Full=F-box protein At5g65850 &gt;gi|9759569|dbj|BAB11132.1| unnamed protein product [Arabidopsis thaliana] &gt;gi|50253490|gb|AAT71947.1| At5g65850 [Arabidopsis thaliana] &gt;gi|51972136|gb|AAU15172.1| At5g65850 [Arabidopsis thaliana] &gt;gi|332010731|gb|AED98114.1| F-box protein [Arabidopsis thaliana]
		BnaC08g41250D	36000419	36000632	AT1G12300.1	pentatricopeptide repeat(PPR)-containing protein At1g12700 [Arabidopsis thaliana]
		BnaC08g41260D	36000695	36003455	AT1G12410.1	ATP-dependent Clp protease proteolytic subunit-related protein 2 [Arabidopsis thaliana] &gt;gi|75315329|sp|Q9XJ36.1|CLPR2_ARATH RecName: Full=ATP-dependent Clp protease proteolytic subunit-related protein 2, chloroplastic; Short=ClpR2; Short=nClpP2; Flags: Precursor &gt;gi|8778627|gb|AAF79635.1|AC025416_9 F5O11.13 [Arabidopsis thaliana] &gt;gi|5360589|dbj|BAA82066.1| nClpP2 [Arabidopsis thaliana]…
		BnaC08g41270D	36003583	36004704	AT1G12390.1	cornichon family protein [Arabidopsis lyrata subsp. lyrata] &gt;gi|297335774|gb|EFH66191.1| cornichon family protein [Arabidopsis lyrata subsp. lyrata]
		BnaC08g41280D	36004788	36004899		-
		BnaC08g41290D	36007829	36010100	AT1G12380.1	F5O11.10 [Arabidopsis thaliana]
		BnaC08g41300D	36014721	36019801	AT1G12360.1	KEULE [Arabidopsis thaliana]
		BnaC08g41310D	36022307	36023160	AT1G12320.1	uncharacterized protein [Arabidopsis thaliana] &gt;gi|8778621|gb|AAF79629.1|AC025416_3 F5O11.5 [Arabidopsis thaliana] &gt;gi|17380648|gb|AAL36154.1| unknown protein [Arabidopsis thaliana] &gt;gi|21436269|gb|AAM51273.1| unknown protein [Arabidopsis thaliana] &gt;gi|332190745|gb|AEE28866.1| uncharacterized protein AT1G12320 [Arabidopsis thaliana]
		BnaC08g41320D	36025705	36026152	AT1G12310.1	predicted protein [Arabidopsis lyrata subsp. lyrata] &gt;gi|297332292|gb|EFH62710.1| predicted protein [Arabidopsis lyrata subsp. lyrata]
		BnaC08g41330D	36027731	36030389	AT1G12210.1	disease resistance protein [Brassica rapa subsp. pekinensis]
		BnaC08g41340D	36032682	36035355	AT1G12290.1	disease resistance protein [Brassica rapa subsp. pekinensis]
		BnaC08g41350D	36036209	36038109	AT1G12270.1	protein HOP1 [Arabidopsis thaliana] &gt;gi|75335238|sp|Q9LNB6.1|HSOP1_ARATH RecName: Full=Hsp70-Hsp90 organizing protein 1; Short=AtHop1; AltName: Full=Stress-induced-phosphoprotein 1; Short=STI1 &gt;gi|8778620|gb|AAF79628.1|AC025416_2 F5O11.2 [Arabidopsis thaliana] &gt;gi|17473522|gb|AAL38384.1| At1g12270/F5O11_1 [Arabidopsis thaliana] &gt;gi|23308495|gb|AAN18217.1| At1g12270/F5O11_1 [Arabidopsi…
		BnaC08g41360D	36046274	36047878	AT1G12260.1	NAC domain-containing protein 7 [Arabidopsis thaliana] &gt;gi|238065075|sp|Q9FWX2.2|NAC7_ARATH RecName: Full=NAC domain-containing protein 7; Short=ANAC007; AltName: Full=Protein EMBRYO DEFECTIVE 2749; AltName: Full=Protein VASCULAR RELATED NAC-DOMAIN 4 &gt;gi|119935909|gb|ABM06031.1| At1g12260 [Arabidopsis thaliana] &gt;gi|332190738|gb|AEE28859.1| NAC domain-containing protein 7 [Arabidopsis tha…
		BnaC08g41370D	36048118	36050031	AT1G12250.1	Pentapeptide repeat-containing protein [Arabidopsis thaliana] &gt;gi|75151954|sp|Q8H1Q1.1|TL225_ARATH RecName: Full=Thylakoid lumenal protein At1g12250, chloroplastic; Flags: Precursor &gt;gi|23297125|gb|AAN13098.1| unknown protein [Arabidopsis thaliana] &gt;gi|332190736|gb|AEE28857.1| Pentapeptide repeat-containing protein [Arabidopsis thaliana]
		BnaC08g41380D	36050184	36051320	AT1G12244.1	DNA binding protein [Arabidopsis lyrata subsp. lyrata] &gt;gi|297335766|gb|EFH66183.1| DNA binding protein [Arabidopsis lyrata subsp. lyrata]
		BnaC08g41390D	36051520	36055357	AT1G12240.1	acid invertase [Brassica oleracea]
		BnaC08g41400D	36060297	36060697		-
Bn-scaff_16445_1-p2413979	34476572	BnaC08g37770D	34375311	34375596	AT3G60220.1	RING-H2 finger protein RHX1a, partial [Arabidopsis thaliana]
		BnaC08g37780D	34378170	34379921	AT1G17380.1	unknown [Arabidopsis thaliana]
		BnaC08g37790D	34381956	34386614	AT1G17370.1	oligouridylate binding protein 1B [Arabidopsis thaliana] &gt;gi|75335330|sp|Q9LQI9.1|UBP1B_ARATH RecName: Full=Oligouridylate-binding protein 1B; Short=AtUBP1b; AltName: Full=Polyuridylate-binding protein UBP1B; Short=Poly(U)-binding protein UBP1B &gt;gi|9665134|gb|AAF97318.1|AC007843_21 Putative RNA binding protein [Arabidopsis thaliana] &gt;gi|21553830|gb|AAM62923.1| oligouridylate binding prot…
		BnaC08g37800D	34387287	34387656		-
		BnaC08g37810D	34388584	34392743	AT1G17340.1	phosphoinositide phosphatase family protein [Arabidopsis lyrata subsp. lyrata] &gt;gi|297336062|gb|EFH66479.1| phosphoinositide phosphatase family protein [Arabidopsis lyrata subsp. lyrata]
		BnaC08g37820D	34411314	34416260	AT1G17340.1	phosphoinositide phosphatase family protein [Arabidopsis lyrata subsp. lyrata] &gt;gi|297336062|gb|EFH66479.1| phosphoinositide phosphatase family protein [Arabidopsis lyrata subsp. lyrata]
		BnaC08g37830D	34422594	34422864		-
		BnaC08g37840D	34427311	34431676	AT1G17340.1	phosphoinositide phosphatase family protein [Arabidopsis lyrata subsp. lyrata] &gt;gi|297336062|gb|EFH66479.1| phosphoinositide phosphatase family protein [Arabidopsis lyrata subsp. lyrata]
		BnaC08g37850D	34434183	34434804	AT1G17310.1	MADS-box protein [Arabidopsis lyrata subsp. lyrata] &gt;gi|297338787|gb|EFH69204.1| MADS-box protein [Arabidopsis lyrata subsp. lyrata]
		BnaC08g37860D	34436599	34439798	AT1G17290.1	alanine aminotransferase [Arabidopsis lyrata subsp. lyrata] &gt;gi|297336059|gb|EFH66476.1| alanine aminotransferase [Arabidopsis lyrata subsp. lyrata]
		BnaC08g37870D	34441075	34441474	AT1G17285.1	predicted protein [Arabidopsis lyrata subsp. lyrata] &gt;gi|297333270|gb|EFH63688.1| predicted protein [Arabidopsis lyrata subsp. lyrata]
		BnaC08g37880D	34442845	34445368	AT1G17280.2	ubiquitin-conjugating enzyme 32 [Arabidopsis lyrata subsp. lyrata] &gt;gi|297338786|gb|EFH69203.1| ubiquitin-conjugating enzyme 32 [Arabidopsis lyrata subsp. lyrata]
		BnaC08g37890D	34446272	34448796	AT1G72300.1	receptor-like protein 2 [Arabidopsis thaliana]
		BnaC08g37900D	34449018	34450595	AT1G17200.1	unknown protein [Arabidopsis thaliana]
		BnaC08g37910D	34461495	34462318	AT1G17180.1	glutathione S-transferase TAU 25 [Arabidopsis thaliana] &gt;gi|75337230|sp|Q9SHH7.1|GSTUP_ARATH RecName: Full=Glutathione S-transferase U25; Short=AtGSTU25; AltName: Full=GST class-tau member 25 &gt;gi|5734750|gb|AAD50015.1|AC007651_10 Putative glutathione transferase [Arabidopsis thaliana] &gt;gi|26452821|dbj|BAC43490.1| putative glutathione transferase [Arabidopsis thaliana] &gt;gi|28973477|gb|…
		BnaC08g37920D	34467118	34467842	AT1G17180.1	glutathione S-transferase TAU 25 [Arabidopsis thaliana] &gt;gi|75337230|sp|Q9SHH7.1|GSTUP_ARATH RecName: Full=Glutathione S-transferase U25; Short=AtGSTU25; AltName: Full=GST class-tau member 25 &gt;gi|5734750|gb|AAD50015.1|AC007651_10 Putative glutathione transferase [Arabidopsis thaliana] &gt;gi|26452821|dbj|BAC43490.1| putative glutathione transferase [Arabidopsis thaliana] &gt;gi|28973477|gb|…
		BnaC08g37930D	34473737	34474601	AT1G17180.1	glutathione S-transferase TAU 25 [Arabidopsis thaliana] &gt;gi|75337230|sp|Q9SHH7.1|GSTUP_ARATH RecName: Full=Glutathione S-transferase U25; Short=AtGSTU25; AltName: Full=GST class-tau member 25 &gt;gi|5734750|gb|AAD50015.1|AC007651_10 Putative glutathione transferase [Arabidopsis thaliana] &gt;gi|26452821|dbj|BAC43490.1| putative glutathione transferase [Arabidopsis thaliana] &gt;gi|28973477|gb|…
		BnaC08g37940D	34484991	34486028	AT1G17170.1	glutathione S-transferase TAU 24 [Arabidopsis thaliana] &gt;gi|75337229|sp|Q9SHH6.1|GSTUO_ARATH RecName: Full=Glutathione S-transferase U24; Short=AtGSTU24; AltName: Full=GST class-tau member 24 &gt;gi|5734751|gb|AAD50016.1|AC007651_11 Putative glutathione transferase [Arabidopsis thaliana] &gt;gi|45752760|gb|AAS76278.1| At1g17170 [Arabidopsis thaliana] &gt;gi|332191433|gb|AEE29554.1| glutathione…
		BnaC08g37950D	34499553	34501385	AT1G17140.2	interactor of constitutive active ROPs 1 [Arabidopsis thaliana] &gt;gi|42571515|ref|NP_973848.1| interactor of constitutive active ROPs 1 [Arabidopsis thaliana] &gt;gi|51316870|sp|Q8LE98.1|ICR1_ARATH RecName: Full=Interactor of constitutive active ROPs 1; AltName: Full=ROP-interactive partner 1 &gt;gi|21553674|gb|AAM62767.1| unknown [Arabidopsis thaliana] &gt;gi|89000951|gb|ABD59065.1| At1g17140 …
		BnaC08g37960D	34501501	34503669	AT1G17130.1	uncharacterized protein [Arabidopsis thaliana] &gt;gi|332191425|gb|AEE29546.1| uncharacterized protein AT1G17130 [Arabidopsis thaliana]
		BnaC08g37970D	34506584	34508342	AT1G17120.1	cationic amino acid transporter 8 [Arabidopsis thaliana] &gt;gi|75313454|sp|Q9SHH0.1|CAAT8_ARATH RecName: Full=Cationic amino acid transporter 8, vacuolar &gt;gi|5734765|gb|AAD50030.1|AC007651_25 Very similar to amino acid transporter [Arabidopsis thaliana] &gt;gi|18176204|gb|AAL60003.1| putative amino acid transporter protein [Arabidopsis thaliana] &gt;gi|21436167|gb|AAM51371.1| putative amino a…
		BnaC08g37980D	34508918	34511269	AT1G17090.2	uncharacterized protein [Arabidopsis thaliana] &gt;gi|238478510|ref|NP_001154346.1| uncharacterized protein [Arabidopsis thaliana] &gt;gi|16604408|gb|AAL24210.1| At1g17090/F6I1_23 [Arabidopsis thaliana] &gt;gi|19699212|gb|AAL90972.1| At1g17090/F6I1_23 [Arabidopsis thaliana] &gt;gi|332191418|gb|AEE29539.1| uncharacterized protein AT1G17090 [Arabidopsis thaliana] &gt;gi|332191419|gb|AEE29540.1| unc…
		BnaC08g37990D	34512260	34513105	AT1G17080.1	ribosomal protein L18ae family protein [Arabidopsis thaliana] &gt;gi|5734757|gb|AAD50022.1|AC007651_17 Unknown protein [Arabidopsis thaliana] &gt;gi|15010588|gb|AAK73953.1| F6I1.24/F6I1.24 [Arabidopsis thaliana] &gt;gi|20453323|gb|AAM19900.1| At1g17080/F6I1.24 [Arabidopsis thaliana] &gt;gi|332191417|gb|AEE29538.1| ribosomal protein L18ae family protein [Arabidopsis thaliana]
		BnaC08g38000D	34513310	34515845	AT1G17070.1	D111/G-patch domain-containing protein [Arabidopsis lyrata subsp. lyrata] &gt;gi|297336044|gb|EFH66461.1| D111/G-patch domain-containing protein [Arabidopsis lyrata subsp. lyrata]
		BnaC08g38010D	34517701	34520549	AT1G17060.1	cytochrome p450 72c1 [Arabidopsis thaliana] &gt;gi|5734759|gb|AAD50024.1|AC007651_19 Similar to Cytochrome P450 [Arabidopsis thaliana] &gt;gi|332191415|gb|AEE29536.1| cytochrome p450 72c1 [Arabidopsis thaliana]
		BnaC08g38020D	34520659	34522835	AT1G17060.1	RecName: Full=Cytochrome P450 72C1; AltName: Full=Protein CHIBI 2; AltName: Full=Protein DWARFISH WITH LOW FERTILITY; AltName: Full=Protein SHRINK 1; AltName: Full=Protein SUPPRESSOR OF PHYB-4 PROTEIN 7
		BnaC08g38030D	34522984	34523648	AT1G17050.1	Prenyl transferase [Triticum urartu]
		BnaC08g38040D	34525748	34529270	AT1G17060.1	RecName: Full=Cytochrome P450 72C1; AltName: Full=Protein CHIBI 2; AltName: Full=Protein DWARFISH WITH LOW FERTILITY; AltName: Full=Protein SHRINK 1; AltName: Full=Protein SUPPRESSOR OF PHYB-4 PROTEIN 7
		BnaC08g38050D	34530558	34532252	AT1G17020.1	Fe(II)/ascorbate oxidase family protein SRG1 [Arabidopsis thaliana] &gt;gi|75220747|sp|Q39224.1|SRG1_ARATH RecName: Full=Protein SRG1; Short=AtSRG1; AltName: Full=Protein SENESCENCE-RELATED GENE 1 &gt;gi|5734767|gb|AAD50032.1|AC007651_27 SRG1 Protein [Arabidopsis thaliana] &gt;gi|479047|emb|CAA55654.1| SRG1 [Arabidopsis thaliana] &gt;gi|15081819|gb|AAK82564.1| F6I1.30/F6I1.30 [Arabidopsis thalian…
		BnaC08g38060D	34542911	34546539	AT1G17020.1	Fe(II)/ascorbate oxidase family protein SRG1 [Arabidopsis thaliana] &gt;gi|75220747|sp|Q39224.1|SRG1_ARATH RecName: Full=Protein SRG1; Short=AtSRG1; AltName: Full=Protein SENESCENCE-RELATED GENE 1 &gt;gi|5734767|gb|AAD50032.1|AC007651_27 SRG1 Protein [Arabidopsis thaliana] &gt;gi|479047|emb|CAA55654.1| SRG1 [Arabidopsis thaliana] &gt;gi|15081819|gb|AAK82564.1| F6I1.30/F6I1.30 [Arabidopsis thalian…
		BnaC08g38070D	34555712	34557196	AT1G78570.1	unnamed protein product [Vitis vinifera]
		BnaC08g38080D	34557490	34559242	AT1G16960.1	predicted protein [Arabidopsis lyrata subsp. lyrata] &gt;gi|297336037|gb|EFH66454.1| predicted protein [Arabidopsis lyrata subsp. lyrata]
		BnaC08g38090D	34561547	34561832	AT1G16950.1	uncharacterized protein [Arabidopsis thaliana] &gt;gi|9802768|gb|AAF99837.1|AC051629_4 Unknown protein [Arabidopsis thaliana] &gt;gi|38566552|gb|AAR24166.1| At1g16950 [Arabidopsis thaliana] &gt;gi|40823918|gb|AAR92314.1| At1g16950 [Arabidopsis thaliana] &gt;gi|332191404|gb|AEE29525.1| uncharacterized protein AT1G16950 [Arabidopsis thaliana]
		BnaC08g38100D	34565333	34568174	AT1G16940.1	unknown [Arabidopsis thaliana]
		BnaC08g38110D	34579986	34581817	AT1G16920.1	guanine nucleotide regulatory protein, putative [Arabidopsis thaliana]
seq-new-rs34390	29522206	BnaC08g28980D	29416365	29418363	AT3G58060.1	predicted protein [Arabidopsis lyrata subsp. lyrata] &gt;gi|297324021|gb|EFH54442.1| predicted protein [Arabidopsis lyrata subsp. lyrata]
		BnaC08g28990D	29425230	29425989	AT3G58070.1	putative transcription factor GIS [Arabidopsis thaliana] &gt;gi|75328211|sp|Q84WI0.1|GIS_ARATH RecName: Full=Zinc finger protein GIS; AltName: Full=Protein GLABROUS INFLORESCENCE STEMS &gt;gi|28058836|gb|AAO29959.1| zinc finger-like protein [Arabidopsis thaliana] &gt;gi|32362299|gb|AAP80177.1| At3g58070 [Arabidopsis thaliana] &gt;gi|332646217|gb|AEE79738.1| putative transcription factor GIS [Arab…
		BnaC08g29000D	29436262	29438639	AT3G58120.1	bZIP transcription factor family protein [Arabidopsis lyrata subsp. lyrata] &gt;gi|297324027|gb|EFH54448.1| bZIP transcription factor family protein [Arabidopsis lyrata subsp. lyrata]
		BnaC08g29010D	29440748	29441496		hypothetical protein ARALYDRAFT_904749 [Arabidopsis lyrata subsp. lyrata] &gt;gi|297321119|gb|EFH51540.1| hypothetical protein ARALYDRAFT_904749 [Arabidopsis lyrata subsp. lyrata]
		BnaC08g29020D	29449424	29450990	AT3G58130.2	N-acetylglucosaminylphosphatidylinositol de-N-acetylase family protein [Arabidopsis thaliana] &gt;gi|79315492|ref|NP_001030882.1| N-acetylglucosaminylphosphatidylinositol de-N-acetylase family protein [Arabidopsis thaliana] &gt;gi|50198821|gb|AAT70443.1| At3g58130 [Arabidopsis thaliana] &gt;gi|51972138|gb|AAU15173.1| At3g58130 [Arabidopsis thaliana] &gt;gi|332646224|gb|AEE79745.1| N-acetylglucosa…
		BnaC08g29030D	29451099	29453564	AT3G58140.1	phenylalanyl-tRNA synthetase [Arabidopsis thaliana] &gt;gi|75306632|sp|Q94K73.1|SYFM_ARATH RecName: Full=Phenylalanine--tRNA ligase, chloroplastic/mitochondrial; AltName: Full=Phenylalanyl-tRNA synthetase; Short=PheRS; Flags: Precursor &gt;gi|13877969|gb|AAK44062.1|AF370247_1 putative phenylalanine-tRNA synthetase [Arabidopsis thaliana] &gt;gi|17104697|gb|AAL34237.1| putative phenylalanine-tRNA s…
		BnaC08g29040D	29453976	29454811	AT1G12300.1	DNA gyrase/topoisomerase IV, A subunit [Acanthamoeba castellanii str. Neff] &gt;gi|440792851|gb|ELR14059.1| DNA gyrase/topoisomerase IV, A subunit [Acanthamoeba castellanii str. Neff]
		BnaC08g29050D	29454867	29456285	AT1G12300.1	pentatricopeptide repeat-containing protein [Arabidopsis lyrata subsp. lyrata] &gt;gi|297331344|gb|EFH61763.1| pentatricopeptide repeat-containing protein [Arabidopsis lyrata subsp. lyrata]
		BnaC08g29060D	29457320	29460167	AT1G12820.1	auxin signaling F-box 3 protein [Arabidopsis thaliana] &gt;gi|75264146|sp|Q9LPW7.1|AFB3_ARATH RecName: Full=Protein AUXIN SIGNALING F-BOX 3 &gt;gi|8698729|gb|AAF78487.1|AC012187_7 Strong similarity to transport inhibitor response 1 (TIR1) from Arabidopsis thaliana gb|AF005047 [Arabidopsis thaliana] &gt;gi|20466151|gb|AAM20393.1| transport inhibitor response 1, putative [Arabidopsis thaliana] &gt;…
		BnaC08g29070D	29462545	29463959	AT1G12830.1	uncharacterized protein [Arabidopsis thaliana] &gt;gi|8698730|gb|AAF78488.1|AC012187_8 ESTs gb|Z18526, gb|AI994480, gb|T44186, gb|Z30806 come from this gene [Arabidopsis thaliana] &gt;gi|332190814|gb|AEE28935.1| uncharacterized protein AT1G12830 [Arabidopsis thaliana]
		BnaC08g29080D	29464192	29466952	AT1G12840.1	de-etiolated 3 [Arabidopsis lyrata subsp. lyrata] &gt;gi|297335815|gb|EFH66232.1| de-etiolated 3 [Arabidopsis lyrata subsp. lyrata]
		BnaC08g29090D	29469702	29469936		-
		BnaC08g29100D	29474945	29476617	AT3G58170.1	BET1P/SFT1P-like protein 14A [Arabidopsis thaliana] &gt;gi|27805428|sp|Q9M2J9.1|BET11_ARATH RecName: Full=Bet1-like SNARE 1-1; Short=AtBET11; AltName: Full=Bet1/Sft1-like SNARE 14a; Short=AtBS14a &gt;gi|14030603|gb|AAK52976.1|AF368175_1 Bet1/Sft1-like SNARE AtBS14a [Arabidopsis thaliana] &gt;gi|6735329|emb|CAB68155.1| putative protein [Arabidopsis thaliana] &gt;gi|26449796|dbj|BAC42021.1| unknown…
		BnaC08g29110D	29476875	29478738	AT3G58180.1	ARM repeat superfamily protein [Arabidopsis thaliana] &gt;gi|75250258|sp|Q94JW0.1|DOHH_ARATH RecName: Full=Deoxyhypusine hydroxylase; Short=DOHH; AltName: Full=Deoxyhypusine dioxygenase; AltName: Full=Deoxyhypusine monooxygenase &gt;gi|13926240|gb|AAK49594.1|AF372878_1 AT3g58180/F9D24_90 [Arabidopsis thaliana] &gt;gi|22655416|gb|AAM98300.1| At3g58180/F9D24_90 [Arabidopsis thaliana] &gt;gi|2224239…
		BnaC08g29120D	29480967	29481757	AT3G58190.1	protein ASYMMETRIC LEAVES 2-LIKE 16 [Arabidopsis thaliana] &gt;gi|29428017|sp|Q9M2J7.1|LBD29_ARATH RecName: Full=LOB domain-containing protein 29; AltName: Full=ASYMMETRIC LEAVES 2-like protein 16; Short=AS2-like protein 16 &gt;gi|17227168|gb|AAL38038.1|AF447893_1 LOB DOMAIN 29 [Arabidopsis thaliana] &gt;gi|6735331|emb|CAB68157.1| putative protein [Arabidopsis thaliana] &gt;gi|94442495|gb|ABF1903…
		BnaC08g29130D	29497148	29497707		-
		BnaC08g29140D	29502765	29503297	AT3G58370.1	TRAF-like family protein [Arabidopsis thaliana] &gt;gi|6735349|emb|CAB68175.1| putative protein [Arabidopsis thaliana] &gt;gi|332646253|gb|AEE79774.1| TRAF-like family protein [Arabidopsis thaliana]
		BnaC08g29150D	29503600	29509002	AT3G58340.1	predicted protein [Arabidopsis lyrata subsp. lyrata] &gt;gi|297324051|gb|EFH54472.1| predicted protein [Arabidopsis lyrata subsp. lyrata]
		BnaC08g29160D	29510604	29512201	AT3G58410.1	TRAF-like family protein [Arabidopsis thaliana] &gt;gi|6735353|emb|CAB68179.1| putative protein [Arabidopsis thaliana] &gt;gi|332646257|gb|AEE79778.1| TRAF-like family protein [Arabidopsis thaliana]
		BnaC08g29170D	29513637	29514491	AT3G58450.1	universal stress protein family protein [Arabidopsis lyrata subsp. lyrata] &gt;gi|297322301|gb|EFH52722.1| universal stress protein family protein [Arabidopsis lyrata subsp. lyrata]
		BnaC08g29180D	29514593	29516381	AT3G58460.2	rhomboid-like protein 15 [Arabidopsis thaliana] &gt;gi|332646264|gb|AEE79785.1| rhomboid-like protein 15 [Arabidopsis thaliana]
		BnaC08g29190D	29519761	29522694	AT3G58460.1	rhomboid-like protein 15 [Arabidopsis thaliana] &gt;gi|73921121|sp|Q8LB17.2|Y3846_ARATH RecName: Full=Uncharacterized protein At3g58460 &gt;gi|22531096|gb|AAM97052.1| putative protein [Arabidopsis thaliana] &gt;gi|23197956|gb|AAN15505.1| putative protein [Arabidopsis thaliana] &gt;gi|332646263|gb|AEE79784.1| rhomboid-like protein 15 [Arabidopsis thaliana]
		BnaC08g29200D	29523031	29524284	AT3G58470.1	nucleic acid binding / methyltransferase [Arabidopsis thaliana] &gt;gi|16648683|gb|AAL25534.1| AT3g58470/F14P22_60 [Arabidopsis thaliana] &gt;gi|22137250|gb|AAM91470.1| AT3g58470/F14P22_60 [Arabidopsis thaliana] &gt;gi|332646265|gb|AEE79786.1| nucleic acid binding / methyltransferase [Arabidopsis thaliana]
		BnaC08g29210D	29542949	29549836	AT3G56150.2	predicted protein [Arabidopsis lyrata subsp. lyrata] &gt;gi|297322302|gb|EFH52723.1| predicted protein [Arabidopsis lyrata subsp. lyrata]
		BnaC08g29220D	29550257	29552018	AT3G47680.1	unknown protein [Brassica oleracea]
		BnaC08g29230D	29558701	29561478	AT4G26340.1	F-box/FBD/LRR-repeat protein [Arabidopsis thaliana] &gt;gi|75244651|sp|Q8H1R7.1|FDL27_ARATH RecName: Full=F-box/FBD/LRR-repeat protein At4g26340 &gt;gi|23296372|gb|AAN13055.1| unknown protein [Arabidopsis thaliana] &gt;gi|332659787|gb|AEE85187.1| F-box/FBD/LRR-repeat protein [Arabidopsis thaliana]
		BnaC08g29240D	29561530	29562002	AT4G26340.1	F-box family protein [Arabidopsis lyrata subsp. lyrata] &gt;gi|297315450|gb|EFH45873.1| F-box family protein [Arabidopsis lyrata subsp. lyrata]
		BnaC08g29250D	29565395	29568985	AT3G58500.1	Phosphatase 2A-4 [Theobroma cacao] &gt;gi|508717695|gb|EOY09592.1| Phosphatase 2A-4 [Theobroma cacao]
		BnaC08g29260D	29569610	29572410	AT3G58510.3	DEAD-box ATP-dependent RNA helicase 11 [Arabidopsis thaliana] &gt;gi|42572719|ref|NP_974455.1| DEAD-box ATP-dependent RNA helicase 11 [Arabidopsis thaliana] &gt;gi|79315530|ref|NP_001030884.1| DEAD-box ATP-dependent RNA helicase 11 [Arabidopsis thaliana] &gt;gi|75329861|sp|Q8LA13.1|RH11_ARATH RecName: Full=DEAD-box ATP-dependent RNA helicase 11 &gt;gi|21593670|gb|AAM65637.1| ATP-dependent RNA hel…
		BnaC08g29270D	29573916	29574376		-
		BnaC08g29280D	29575518	29577049	AT3G58520.1	plant organelle RNA recognition domain-containing protein [Arabidopsis thaliana] &gt;gi|15810016|gb|AAL06935.1| AT3g58520/F14P22_110 [Arabidopsis thaliana] &gt;gi|22135767|gb|AAM91040.1| AT3g58520/F14P22_110 [Arabidopsis thaliana] &gt;gi|332646273|gb|AEE79794.1| plant organelle RNA recognition domain-containing protein [Arabidopsis thaliana]
		BnaC08g29290D	29577507	29580174	AT3G58530.1	RNI-like superfamily protein [Arabidopsis thaliana] &gt;gi|75154905|sp|Q8LB33.1|FB330_ARATH RecName: Full=F-box protein At3g58530 &gt;gi|21593045|gb|AAM64994.1| unknown [Arabidopsis thaliana] &gt;gi|332646275|gb|AEE79796.1| RNI-like superfamily protein [Arabidopsis thaliana]
		BnaC08g29300D	29584777	29587881	AT3G58570.1	DEAD-box ATP-dependent RNA helicase 52 [Arabidopsis thaliana] &gt;gi|75335836|sp|Q9M2F9.1|RH52_ARATH RecName: Full=DEAD-box ATP-dependent RNA helicase 52 &gt;gi|6735374|emb|CAB68195.1| ATP-dependent RNA helicase-like protein [Arabidopsis thaliana] &gt;gi|15146288|gb|AAK83627.1| AT3g58570/F14P22_160 [Arabidopsis thaliana] &gt;gi|21593710|gb|AAM65677.1| ATP-dependent RNA helicase-like protein [Arab…
		BnaC08g29310D	29587956	29591240	AT3G58580.1	DNAse I-like superfamily protein [Arabidopsis thaliana] &gt;gi|215275269|sp|Q9M2F8.2|CCR4B_ARATH RecName: Full=Carbon catabolite repressor protein 4 homolog 2; Short=CCR4 homolog 2 &gt;gi|332646280|gb|AEE79801.1| DNAse I-like superfamily protein [Arabidopsis thaliana]
		BnaC08g29320D	29597174	29600222	AT3G58610.3	ketol-acid reductoisomerase [Arabidopsis thaliana] &gt;gi|145332887|ref|NP_001078309.1| ketol-acid reductoisomerase [Arabidopsis thaliana] &gt;gi|334186086|ref|NP_001190127.1| ketol-acid reductoisomerase [Arabidopsis thaliana] &gt;gi|12644387|sp|Q05758.2|ILV5_ARATH RecName: Full=Ketol-acid reductoisomerase, chloroplastic; AltName: Full=Acetohydroxy-acid reductoisomerase; AltName: Full=Alpha-keto-…
		BnaC08g29330D	29608001	29610639	AT3G58620.1	TPR repeat-containing thioredoxin TTL4 [Arabidopsis thaliana] &gt;gi|75327843|sp|Q84JR9.1|TTL4_ARATH RecName: Full=TPR repeat-containing thioredoxin TTL4; AltName: Full=Tetratricopeptide repeat thioredoxin-like 4 &gt;gi|28393064|gb|AAO41966.1| unknown protein [Arabidopsis thaliana] &gt;gi|28827390|gb|AAO50539.1| unknown protein [Arabidopsis thaliana] &gt;gi|332646286|gb|AEE79807.1| TPR repeat-con…
		BnaC08g29340D	29610926	29612081	AT3G57590.1	F-box family protein [Arabidopsis lyrata subsp. lyrata] &gt;gi|297324001|gb|EFH54422.1| F-box family protein [Arabidopsis lyrata subsp. lyrata]
		BnaC08g29350D	29613472	29615037	AT3G58630.1	sequence-specific DNA binding transcription factor [Arabidopsis thaliana] &gt;gi|26451221|dbj|BAC42713.1| unknown protein [Arabidopsis thaliana] &gt;gi|28973231|gb|AAO63940.1| unknown protein [Arabidopsis thaliana] &gt;gi|332646287|gb|AEE79808.1| sequence-specific DNA binding transcription factor [Arabidopsis thaliana]
		BnaC08g29360D	29616147	29623151	AT3G58640.2	unknown protein [Arabidopsis thaliana]
		BnaC08g29370D	29625692	29626996	AT3G58660.1	ribosomal protein L1p/L10e family protein [Arabidopsis thaliana] &gt;gi|7630061|emb|CAB88283.1| putative protein [Arabidopsis thaliana] &gt;gi|17979349|gb|AAL49900.1| unknown protein [Arabidopsis thaliana] &gt;gi|332646291|gb|AEE79812.1| ribosomal protein L1p/L10e family protein [Arabidopsis thaliana]
seq-new-rs24204	10444366	BnaC08g07290D	10340858	10342597		-
		BnaC08g07300D	10348589	10351174	AT1G33050.4	predicted protein [Arabidopsis lyrata subsp. lyrata] &gt;gi|297339593|gb|EFH70010.1| predicted protein [Arabidopsis lyrata subsp. lyrata]
		BnaC08g07310D	10351357	10351612		-
		BnaC08g07320D	10352450	10353853	AT1G33030.1	O-methyltransferase-like protein [Arabidopsis thaliana] &gt;gi|6910576|gb|AAF31281.1|AC006424_10 CDS [Arabidopsis thaliana] &gt;gi|18087593|gb|AAL58927.1|AF462839_1 At1g33030/F9L11_18 [Arabidopsis thaliana] &gt;gi|58652118|gb|AAW80884.1| At1g33030 [Arabidopsis thaliana] &gt;gi|332193430|gb|AEE31551.1| O-methyltransferase-like protein [Arabidopsis thaliana]
		BnaC08g07330D	10357657	10357705		-
		BnaC08g07340D	10358735	10359691	AT1G32990.1	plastid ribosomal protein l11 [Arabidopsis thaliana] &gt;gi|38605500|sp|Q9MAP3.1|RK11_ARATH RecName: Full=50S ribosomal protein L11, chloroplastic; AltName: Full=CL11; Flags: Precursor &gt;gi|6910575|gb|AAF31280.1|AC006424_9 Very similar to Spinacia oleracea 50S ribosomal p&gt; [Arabidopsis thaliana] &gt;gi|11762194|gb|AAG40375.1|AF325023_1 At1g32990 [Arabidopsis thaliana] &gt;gi|13877983|gb|AAK4…
		BnaC08g07350D	10360905	10361049		-
		BnaC08g07360D	10395182	10396566		-
		BnaC08g07370D	10424765	10425249	AT1G51990.1	O-methyltransferase family protein [Arabidopsis thaliana] &gt;gi|4220447|gb|AAD12674.1| Strong similarity to gb|X74814 cafeic acid 3-O-methyl transferase from Eucalyptus gunnii [Arabidopsis thaliana] &gt;gi|332194623|gb|AEE32744.1| O-methyltransferase family protein [Arabidopsis thaliana]
		BnaC08g07380D	10430647	10434749	AT1G51990.1	O-methyltransferase family protein [Arabidopsis thaliana] &gt;gi|4220447|gb|AAD12674.1| Strong similarity to gb|X74814 cafeic acid 3-O-methyl transferase from Eucalyptus gunnii [Arabidopsis thaliana] &gt;gi|332194623|gb|AEE32744.1| O-methyltransferase family protein [Arabidopsis thaliana]
		BnaC08g07390D	10440666	10444423		-
		BnaC08g07400D	10465663	10467154	AT1G32361.1	unknown [Arabidopsis thaliana]
		BnaC08g07410D	10510301	10510777		-
		BnaC08g07420D	10517554	10517985		-
		BnaC08g07430D	10527965	10528202	AT1G32460.1	hypothetical protein ARALYDRAFT_473438 [Arabidopsis lyrata subsp. lyrata] &gt;gi|297336834|gb|EFH67251.1| hypothetical protein ARALYDRAFT_473438 [Arabidopsis lyrata subsp. lyrata]
		BnaC08g07440D	10528297	10529327	AT1G32470.1	probable glycine cleavage system H protein 2 [Arabidopsis thaliana] &gt;gi|12644523|sp|Q9LQL0.1|GCSH3_ARATH RecName: Full=Glycine cleavage system H protein 3, mitochondrial; Flags: Precursor &gt;gi|8920623|gb|AAF81345.1|AC007767_25 Identical to a glycine cleavage system H-protein precursor from Arabidopsis thaliana gb|P25855. It contains a glycine cleavage H-protein domain PF|01597. ESTs gb|R9020…
		BnaC08g07450D	10552065	10553797	AT5G33406.1	putative transposase [Arabidopsis thaliana]
seq-new-rs41567	42567030	BnaC09g39980D	42446578	42446911	AT4G16500.1	putative cysteine proteinase inhibitor [Arabidopsis thaliana]
		BnaC09g39990D	42467912	42468215	AT4G16500.1	putative cysteine proteinase inhibitor [Arabidopsis thaliana]
		BnaC09g40000D	42503090	42504904	AT4G16470.1	pentatricopeptide (PPR) repeat-containing protein [Arabidopsis thaliana] &gt;gi|223635634|sp|O23491.2|PP315_ARATH RecName: Full=Pentatricopeptide repeat-containing protein At4g16470 &gt;gi|332658358|gb|AEE83758.1| pentatricopeptide (PPR) repeat-containing protein [Arabidopsis thaliana]
		BnaC09g40010D	42505337	42507690	AT5G38260.1	protein kinase family protein [Arabidopsis thaliana] &gt;gi|10177801|dbj|BAB11292.1| receptor serine/threonine kinase [Arabidopsis thaliana] &gt;gi|332006904|gb|AED94287.1| protein kinase family protein [Arabidopsis thaliana]
		BnaC09g40020D	42523038	42523512		-
		BnaC09g40030D	42562267	42567591	AT5G17880.1	TIR-NBS-LRR class disease resistance protein [Arabidopsis thaliana] &gt;gi|332005098|gb|AED92481.1| TIR-NBS-LRR class disease resistance protein [Arabidopsis thaliana]
		BnaC09g40040D	42567770	42568357	AT5G17870.1	plastid-specific 50S ribosomal protein 6 [Arabidopsis thaliana] &gt;gi|75171293|sp|Q9FKP0.1|PSRP6_ARATH RecName: Full=50S ribosomal protein 6, chloroplastic; AltName: Full=CL25; AltName: Full=Plastid-specific 50S ribosomal protein 6; Short=PSRP-6; Flags: Precursor &gt;gi|10177888|dbj|BAB11220.1| unnamed protein product [Arabidopsis thaliana] &gt;gi|14517428|gb|AAK62604.1| AT5g17870/MPI7_10 [Arabi…
		BnaC09g40050D	42573167	42573452		-
		BnaC09g40060D	42574029	42576969	AT5G17880.1	TIR-NBS-LRR class disease resistance protein [Arabidopsis thaliana] &gt;gi|332005098|gb|AED92481.1| TIR-NBS-LRR class disease resistance protein [Arabidopsis thaliana]
		BnaC09g40070D	42577189	42577732	AT5G17870.1	plastid-specific 50S ribosomal protein 6 [Arabidopsis thaliana] &gt;gi|75171293|sp|Q9FKP0.1|PSRP6_ARATH RecName: Full=50S ribosomal protein 6, chloroplastic; AltName: Full=CL25; AltName: Full=Plastid-specific 50S ribosomal protein 6; Short=PSRP-6; Flags: Precursor &gt;gi|10177888|dbj|BAB11220.1| unnamed protein product [Arabidopsis thaliana] &gt;gi|14517428|gb|AAK62604.1| AT5g17870/MPI7_10 [Arabi…
		BnaC09g40080D	42589073	42590699	AT5G17850.1	Sodium/calcium exchanger family protein [Arabidopsis thaliana] &gt;gi|75171295|sp|Q9FKP2.1|CCX2_ARATH RecName: Full=Cation/calcium exchanger 2; AltName: Full=Protein CATION EXCHANGER 8 &gt;gi|10177886|dbj|BAB11218.1| Na/Ca,K-exchanger-like protein [Arabidopsis thaliana] &gt;gi|332005095|gb|AED92478.1| Sodium/calcium exchanger family protein [Arabidopsis thaliana]
		BnaC09g40090D	42597795	42599835	AT5G17830.1	plasma-membrane choline transporter family protein [Arabidopsis thaliana] &gt;gi|9759060|dbj|BAB09582.1| unnamed protein product [Arabidopsis thaliana] &gt;gi|332005092|gb|AED92475.1| plasma-membrane choline transporter family protein [Arabidopsis thaliana]
		BnaC09g40100D	42622712	42624670	AT5G17810.2	predicted protein [Arabidopsis lyrata subsp. lyrata] &gt;gi|297319692|gb|EFH50114.1| predicted protein [Arabidopsis lyrata subsp. lyrata]
		BnaC09g40110D	42626127	42628151	AT5G17800.1	myb domain protein 56 [Arabidopsis thaliana] &gt;gi|41619414|gb|AAS10097.1| MYB transcription factor [Arabidopsis thaliana] &gt;gi|51970528|dbj|BAD43956.1| MYB56 R2R3-MYB factor family member [Arabidopsis thaliana] &gt;gi|51970696|dbj|BAD44040.1| MYB56 R2R3-MYB factor family member [Arabidopsis thaliana] &gt;gi|332005088|gb|AED92471.1| myb domain protein 56 [Arabidopsis thaliana]
		BnaC09g40120D	42639647	42641589	AT4G26590.1	ATOPT5 [Arabidopsis lyrata subsp. lyrata] &gt;gi|297313392|gb|EFH43815.1| ATOPT5 [Arabidopsis lyrata subsp. lyrata]
		BnaC09g40130D	42641668	42642159	AT3G55005.1	protein TONNEAU 1B [Arabidopsis thaliana] &gt;gi|75262840|sp|Q9FQ24.1|TON1B_ARATH RecName: Full=Protein TONNEAU 1b &gt;gi|11494365|gb|AAG35780.1|AF280058_2 tonneau 1b [Arabidopsis thaliana] &gt;gi|18700182|gb|AAL77702.1| AT3g55000/F28P10_20 [Arabidopsis thaliana] &gt;gi|332645805|gb|AEE79326.1| tonneau 1b (TON1b) [Arabidopsis thaliana]
		BnaC09g40140D	42653852	42656417	AT5G17790.1	predicted protein [Arabidopsis lyrata subsp. lyrata] &gt;gi|297319691|gb|EFH50113.1| predicted protein [Arabidopsis lyrata subsp. lyrata]
		BnaC09g40150D	42658062	42658705	AT1G30690.2	predicted protein [Arabidopsis lyrata subsp. lyrata] &gt;gi|297336730|gb|EFH67147.1| predicted protein [Arabidopsis lyrata subsp. lyrata]
		BnaC09g40160D	42661950	42664610	AT4G24450.1	putative protein [Arabidopsis thaliana] &gt;gi|7269295|emb|CAB79355.1| putative protein [Arabidopsis thaliana]
		BnaC09g40170D	42664662	42664770		-
		BnaC09g40180D	42665383	42669644	AT5G17780.1	hydrolase, alpha/beta fold family protein [Arabidopsis lyrata subsp. lyrata] &gt;gi|297319690|gb|EFH50112.1| hydrolase, alpha/beta fold family protein [Arabidopsis lyrata subsp. lyrata]
		BnaC09g40190D	42671986	42673764	AT5G17760.1	P-loop containing nucleoside triphosphate hydrolases superfamily protein [Arabidopsis thaliana] &gt;gi|9759053|dbj|BAB09575.1| AAA-type ATPase-like protein [Arabidopsis thaliana] &gt;gi|332005081|gb|AED92464.1| P-loop containing nucleoside triphosphate hydrolases superfamily protein [Arabidopsis thaliana]
seq-new-rs25004	38586454	BnaC09g35120D	38480404	38481559	AT5G59780.3	transcription factor MYB59 [Arabidopsis thaliana] &gt;gi|97179947|sp|Q4JL84.2|MYB59_ARATH RecName: Full=Transcription factor MYB59; AltName: Full=Myb-related protein 59; Short=AtMYB59 &gt;gi|9758843|dbj|BAB09515.1| Myb-related transcription factor-like protein [Arabidopsis thaliana] &gt;gi|41619478|gb|AAS10111.1| MYB transcription factor [Arabidopsis thaliana] &gt;gi|332009849|gb|AED97232.1| tran…
		BnaC09g35130D	38546686	38548623	AT5G59790.1	uncharacterized protein [Arabidopsis thaliana] &gt;gi|26450741|dbj|BAC42479.1| unknown protein [Arabidopsis thaliana] &gt;gi|28950915|gb|AAO63381.1| At3g46110 [Arabidopsis thaliana] &gt;gi|332644594|gb|AEE78115.1| uncharacterized protein AT3G46110 [Arabidopsis thaliana]
		BnaC09g35140D	38574652	38575974	AT5G26860.1	lon protease 1 [Arabidopsis thaliana] &gt;gi|27735209|sp|P93655.2|LONM1_ARATH RecName: Full=Lon protease homolog 1, mitochondrial; Flags: Precursor &gt;gi|20259500|gb|AAM13870.1| putative Lon protease homolog 2 precursor [Arabidopsis thaliana] &gt;gi|21436459|gb|AAM51430.1| putative Lon protease homolog 2 precursor [Arabidopsis thaliana] &gt;gi|332006234|gb|AED93617.1| lon protease 1 [Arabidopsis…
		BnaC09g35150D	38579663	38581235	AT5G63280.1	zinc finger family protein [Arabidopsis lyrata subsp. lyrata] &gt;gi|297310679|gb|EFH41103.1| zinc finger family protein [Arabidopsis lyrata subsp. lyrata]
		BnaC09g35160D	38588255	38588781	AT5G59820.1	C2H2 zinc finger protein 1 [Brassica carinata]
		BnaC09g35170D	38590236	38592690	AT2G31820.1	ankyrin repeats-containing protein [Arabidopsis thaliana] &gt;gi|4887754|gb|AAD32290.1| ankyrin-like protein [Arabidopsis thaliana] &gt;gi|330253495|gb|AEC08589.1| ankyrin repeats-containing protein [Arabidopsis thaliana]
		BnaC09g35180D	38593908	38595806	AT5G59840.1	small GTP-binding protein [Pisum sativum]
		BnaC09g35190D	38600508	38601282	AT5G59845.1	gibberellin-regulated family protein [Arabidopsis lyrata subsp. lyrata] &gt;gi|297310489|gb|EFH40913.1| gibberellin-regulated family protein [Arabidopsis lyrata subsp. lyrata]
		BnaC09g35200D	38610265	38610629	AT5G59845.1	gibberellin-regulated family protein [Arabidopsis lyrata subsp. lyrata] &gt;gi|297310489|gb|EFH40913.1| gibberellin-regulated family protein [Arabidopsis lyrata subsp. lyrata]
		BnaC09g35210D	38616061	38617354	AT5G59850.1	RecName: Full=40S ribosomal protein S15a; AltName: Full=PPCB8 &gt;gi|17863|emb|CAA42599.1| r-protein BnS15a [Brassica napus] &gt;gi|119720818|gb|ABL97979.1| 40S ribosomal protein S15a [Brassica rapa]
		BnaC09g35220D	38617909	38618156	AT3G52150.2	PREDICTED: glycine-rich RNA-binding protein 2, mitochondrial-like [Fragaria vesca subsp. vesca]
[truncated: 25 more rows]

## Sheet: Table S6
Table S6: GO enrichment results of the candidate genes
Term_ID	Term_description	ListHit	ListTotal	PopHit	PopTotal	GeneRatio	BgRatio	Enrichment_score	GeneIds	p-value	FDR_bh	Category
GO:0010011	auxin binding	3	41	34	51099	0.0731707	0.000665375	109.969	BnaC04G0560200ZS;BnaC08G0381300ZS;BnaC08G0503500ZS	2.81955e-06	0.000177631	molecular_function
[truncated: 249 more rows]

## Sheet: Table S7
Table S7: KEGG enrichment results of the candidate genes
[truncated: 21 more rows]

## Sheet: Table S8
Table S8: Information on lead SNPs overlapped with SNPs reported by Li et al. (2021)
[truncated: 30 more rows]
